# Supplementary material for: (E)-3-Bromo-N′-(4-hydr­oxy-3-nitro­benzyl­idene)benzohydrazide
Source: Acta Crystallogr Sect E Struct Rep Online. 2009 Jul 1;65(Pt 8):o1725. doi: 10.1107/S1600536809024131 (PMC2977221; doi:10.1107/S1600536809024131)
Supplement: Supplementary file 2 [file e-65-o1725-Isup2.hkl]

# 
# h,k,l, Fc-squared, Fo-squared, sigma(Fo-squared) and status flag 
# 
data_I
_shelx_title ' P21c in P2(1)/c' 
_shelx_refln_list_code          4 
_shelx_F_calc_maximum      427.51 
_exptl_crystal_F_000       728.00 
_reflns_d_resolution_high  0.7933 
 
loop_ 
 _symmetry_equiv_pos_as_xyz 
 'x, y, z' 
 '-x, y+1/2, -z+1/2' 
 '-x, -y, -z' 
 'x, -y-1/2, z-1/2' 
 
_cell_length_a    12.3227 
_cell_length_b    13.6971 
_cell_length_c     8.4302 
_cell_angle_alpha  90.000 
_cell_angle_beta   97.133 
_cell_angle_gamma  90.000 
 
_shelx_F_squared_multiplier     1.000 
 
loop_ 
 _refln_index_h 
 _refln_index_k 
 _refln_index_l 
 _refln_F_squared_calc 
 _refln_F_squared_meas 
 _refln_F_squared_sigma 
 _refln_observed_status 
   1   0   0      541.07      579.37     11.46 o 
   2   0   0     1038.80     1176.75     24.55 o 
   3   0   0     3545.79     3284.07     49.10 o 
   4   0   0      130.60      147.74      8.17 o 
   5   0   0    10318.61     9701.98    125.58 o 
   6   0   0     3507.38     3206.71     85.92 o 
   7   0   0     5033.16     4983.27     58.32 o 
   8   0   0     1208.43     1236.10     27.88 o 
   9   0   0     1094.32     1203.85     32.73 o 
  10   0   0      127.23      106.38     26.19 o 
  11   0   0      172.50      206.22     34.37 o 
  12   0   0      249.77      201.31     32.73 o 
  13   0   0      212.65      235.68     39.28 o 
  14   0   0       28.37       42.55     34.37 o 
  15   0   0        1.93      -21.28     31.10 o 
   1   1   0      105.32       94.17      3.47 o 
   2   1   0      130.12      169.71      3.78 o 
   3   1   0    23705.88    23580.17    198.83 o 
   4   1   0     6074.71     5655.88     57.57 o 
   5   1   0       51.70       43.25      4.14 o 
   6   1   0     1441.95     1447.96     24.83 o 
   7   1   0       72.95       99.63      6.39 o 
   8   1   0      468.89      550.62     15.78 o 
   9   1   0      571.96      484.90     17.35 o 
  10   1   0     1058.25      963.09     36.44 o 
  11   1   0      307.39      380.85     27.18 o 
  12   1   0       40.72       33.60     19.57 o 
  13   1   0      112.12      114.75     23.06 o 
  14   1   0       44.07       29.89     21.90 o 
  15   1   0        9.09       25.31     23.53 o 
   0   2   0     3804.11     3603.90     60.56 o 
   1   2   0     1063.40     1148.36     17.18 o 
   2   2   0     2018.75     2074.39     21.26 o 
   3   2   0      369.42      342.31      7.93 o 
   4   2   0     1042.84     1136.12     13.56 o 
   5   2   0     1747.78     1673.25     18.77 o 
   6   2   0     2226.95     2187.53     30.37 o 
   7   2   0      666.00      638.73     12.37 o 
   8   2   0      176.78      194.61      8.30 o 
   9   2   0       83.61       87.04      8.45 o 
  10   2   0        9.94       -5.73     16.20 o 
  11   2   0       35.01       56.46     18.52 o 
  12   2   0       70.97       68.24     22.54 o 
  13   2   0      233.94      276.49     28.34 o 
  14   2   0        2.54      -16.97     20.23 o 
  15   2   0       40.59       38.56     23.53 o 
   1   3   0      153.00      143.55      5.51 o 
   2   3   0     1580.12     1673.46     15.91 o 
   3   3   0     2202.36     2386.72     29.34 o 
   4   3   0       37.52       60.34      3.46 o 
   5   3   0     1165.73     1152.55     13.21 o 
   6   3   0       18.21       24.69      4.77 o 
   7   3   0       91.65      102.53      7.10 o 
   8   3   0     1453.96     1476.77     30.98 o 
   9   3   0       20.69       40.52      8.04 o 
  10   3   0       63.52       87.74     19.07 o 
  11   3   0       67.31       64.65     20.83 o 
  12   3   0      287.84      345.59     42.55 o 
  13   3   0       10.43       13.09     20.83 o 
  14   3   0      100.05      110.32     27.18 o 
  15   3   0        0.16        1.24     23.70 o 
   0   4   0     3833.71     4109.62     73.65 o 
   1   4   0     9017.38     9227.28     78.52 o 
   2   4   0     1443.17     1494.30     16.73 o 
   3   4   0      919.82      890.45     11.38 o 
   4   4   0     1177.72     1233.89     15.00 o 
   5   4   0     1606.99     1726.81     17.81 o 
   6   4   0     2194.51     2159.58     22.93 o 
   7   4   0      761.85      690.67     13.46 o 
   8   4   0     1709.95     1695.55     22.89 o 
   9   4   0      306.85      333.36     13.94 o 
  10   4   0       54.16       70.58     18.41 o 
  11   4   0        4.33       22.37     19.07 o 
  12   4   0       71.05       68.74     21.99 o 
  13   4   0      561.51      620.36     37.60 o 
  14   4   0       11.68       17.25     22.54 o 
   1   5   0       57.54       52.98      3.83 o 
   2   5   0      642.22      513.10      9.00 o 
   3   5   0    11665.90    11808.32     92.06 o 
   4   5   0      304.07      285.06      7.59 o 
   5   5   0     3462.75     3564.06     33.92 o 
   6   5   0     1185.72     1155.25     15.04 o 
   7   5   0        7.06        0.62      4.70 o 
   8   5   0      182.49      215.52      9.70 o 
   9   5   0      429.61      419.94     17.95 o 
  10   5   0      947.98      882.06     35.82 o 
  11   5   0      259.42      237.72     26.19 o 
  12   5   0      197.04      218.24     39.28 o 
  13   5   0       13.08       13.09     44.19 o 
  14   5   0        6.09       16.33     23.70 o 
   0   6   0     8537.24     8562.93    147.30 o 
   1   6   0     1880.23     1622.71     22.03 o 
   2   6   0      955.47      887.25     13.09 o 
   3   6   0      112.86       81.94      5.27 o 
   4   6   0     1892.78     2018.45     22.06 o 
   5   6   0       10.31       15.67      4.56 o 
   6   6   0     3729.78     3726.97     33.19 o 
   7   6   0     1165.08     1184.87     16.47 o 
   8   6   0      747.66      793.20     17.95 o 
   9   6   0       87.33       83.22      8.55 o 
  10   6   0        2.88       -1.43     10.90 o 
  11   6   0      198.33      301.76     30.28 o 
  12   6   0        6.47        3.55     20.23 o 
  13   6   0      233.85      247.51     28.93 o 
  14   6   0       34.48       21.02     26.02 o 
   1   7   0       19.87       29.52      4.72 o 
   2   7   0      589.87      542.33     12.58 o 
   3   7   0     1872.80     1939.48     23.93 o 
   4   7   0       57.09       61.16      6.61 o 
   5   7   0       88.94      103.44      6.37 o 
   6   7   0        5.08        5.48      5.53 o 
   7   7   0       84.17       96.98      7.15 o 
   8   7   0        7.43        0.38      6.00 o 
   9   7   0       63.16       60.55     10.64 o 
  10   7   0      203.65      240.65     19.66 o 
  11   7   0       71.75       71.51     29.46 o 
  12   7   0       14.45        8.18     21.63 o 
  13   7   0       22.03       22.30     24.38 o 
  14   7   0        2.26      -26.19     25.87 o 
   0   8   0     1478.54     1450.47     27.18 o 
   1   8   0      596.03      660.91     22.06 o 
   2   8   0       95.10       86.45      7.20 o 
   3   8   0       31.69       25.99      5.27 o 
   4   8   0       10.91       21.59      5.90 o 
   5   8   0        3.67        2.73      6.10 o 
   6   8   0       11.62       21.63      6.26 o 
   7   8   0      204.10      185.16      8.71 o 
   8   8   0      169.99      150.22      9.13 o 
   9   8   0      150.93      141.47     14.15 o 
  10   8   0      333.61      277.19     19.00 o 
  11   8   0       71.81       58.29     22.37 o 
  12   8   0       54.99       57.66     22.37 o 
  13   8   0       23.91       43.96     24.22 o 
   1   9   0       57.70       61.12      6.61 o 
   2   9   0      688.54      594.47     14.78 o 
   3   9   0     1427.54     1338.38     23.62 o 
   4   9   0     1390.19     1267.54     32.20 o 
   5   9   0      455.25      432.15     14.67 o 
   6   9   0      291.75      273.70     14.07 o 
   7   9   0       29.60       14.23      7.16 o 
   8   9   0       62.75       72.37      8.28 o 
   9   9   0       51.70       60.93     10.33 o 
  10   9   0       48.63       18.73     14.40 o 
  11   9   0        4.79       17.74     21.20 o 
  12   9   0      109.38      113.41     25.15 o 
  13   9   0       48.52       19.46     25.56 o 
   0  10   0     2081.57     1963.08     36.44 o 
   1  10   0      195.95      228.61     13.38 o 
   2  10   0      435.49      413.12     14.11 o 
   3  10   0       47.64       51.84      8.50 o 
   4  10   0        5.85       15.55      7.20 o 
   5  10   0     1185.71     1231.46     25.19 o 
   6  10   0     1261.35     1368.55     26.93 o 
   7  10   0      328.38      358.41     14.70 o 
   8  10   0        3.24        6.12      9.45 o 
   9  10   0       63.98       76.52     12.99 o 
  10  10   0       54.51       84.34     16.61 o 
  11  10   0       32.30       46.46     22.37 o 
  12  10   0       14.89      -19.64     29.46 o 
   1  11   0        8.65        4.91      9.26 o 
   2  11   0       60.17       78.59     11.40 o 
   3  11   0     1445.48     1604.77     35.88 o 
   4  11   0      327.94      292.86     16.75 o 
   5  11   0        2.68       -6.55     11.46 o 
   6  11   0      119.46      129.03     24.55 o 
   7  11   0       10.39        5.15     11.00 o 
   8  11   0       25.93       45.55     13.23 o 
   9  11   0        1.99       -5.35     20.16 o 
  10  11   0      108.65      142.82     21.90 o 
   0  12   0     1073.58     1178.39     42.55 o 
   1  12   0       86.89       71.25     12.27 o 
   2  12   0        3.66        1.64     13.91 o 
   3  12   0      345.42      340.35     33.55 o 
   4  12   0        7.44       16.71     10.95 o 
   5  12   0        1.40      -15.62     10.42 o 
   6  12   0        7.46       23.73     12.73 o 
   7  12   0       65.39      115.06     17.24 o 
   8  12   0       10.14       12.33     12.58 o 
   9  12   0        0.08       16.79     15.59 o 
   1  13   0       90.46       84.27     12.73 o 
   2  13   0      125.52       94.70     13.89 o 
   3  13   0        0.64      -13.52     10.95 o 
   4  13   0        5.88      -15.07     10.95 o 
   5  13   0      104.61       61.59     14.43 o 
   6  13   0        5.03       20.64     14.73 o 
   7  13   0       48.19       43.83     18.00 o 
   8  13   0        4.27       -0.68     12.58 o 
   9  13   0        6.98        4.91     17.36 o 
   0  14   0      207.27      162.03     22.91 o 
   1  14   0       19.45       31.91     12.73 o 
   2  14   0       31.76        7.36     11.57 o 
   3  14   0       53.91       53.44     16.37 o 
   4  14   0       15.77        7.26     13.27 o 
   5  14   0      121.33      113.65     34.37 o 
   6  14   0       27.80       21.02     24.55 o 
   7  14   0       43.19        1.64     15.04 o 
   8  14   0       25.89       23.64     13.84 o 
   1  15   0        0.82        3.27     12.73 o 
   2  15   0        4.06        1.64     13.89 o 
   3  15   0        5.40       14.98     14.91 o 
   4  15   0       31.69       33.85     14.43 o 
   5  15   0        0.92       -1.76     14.91 o 
   6  15   0       35.30       44.13     16.75 o 
   7  15   0        5.60       11.02     27.82 o 
   0  16   0      197.24      224.22     29.46 o 
   1  16   0        0.18       16.30     22.09 o 
   2  16   0        0.19       13.36     14.43 o 
   3  16   0       26.61       18.49     15.59 o 
   4  16   0        0.16       -4.91     15.04 o 
   5  16   0       45.98       90.89     19.67 o 
   1  17   0       43.70       45.35     17.91 o 
   2  17   0       25.62       20.93     18.00 o 
 -15   1   1       47.26       71.19     26.62 o 
 -14   1   1      111.42      136.16     25.46 o 
 -13   1   1        9.63       19.05     20.73 o 
 -12   1   1      109.97       83.21     20.23 o 
 -11   1   1      353.40      362.02     19.00 o 
 -10   1   1      577.23      602.12     28.11 o 
  -9   1   1      741.79      728.44     29.29 o 
  -8   1   1     1328.41     1307.35     29.29 o 
  -7   1   1     3042.44     3239.76     38.38 o 
  -6   1   1        3.29       -2.00      4.80 o 
  -5   1   1      561.14      556.29     14.00 o 
  -4   1   1      786.93      770.46     14.96 o 
  -3   1   1     4338.17     4634.87     79.14 o 
  -2   1   1     2726.38     2909.22     32.72 o 
  -1   1   1     1824.17     1775.14     24.30 o 
   0   1   1     1082.69     1156.15     12.89 o 
   1   1   1        9.97       16.37      1.46 o 
   2   1   1       13.06       20.26      2.23 o 
   3   1   1    11805.83    12896.51     87.64 o 
   4   1   1     1815.94     1881.28     18.61 o 
   5   1   1     2787.08     2798.57     26.97 o 
   6   1   1      764.48      759.85     11.73 o 
   7   1   1       18.92       21.90      4.43 o 
   8   1   1      114.99      121.60      8.63 o 
   9   1   1      394.15      485.78     19.00 o 
  10   1   1      170.95      199.87     39.28 o 
  11   1   1      153.65      160.81     23.06 o 
  12   1   1       95.28      106.93     22.54 o 
  13   1   1       85.34       88.81     22.54 o 
  14   1   1       48.88       65.23     23.97 o 
  15   1   1        1.92        6.11     23.70 o 
 -15   2   1       19.01       19.11     47.46 o 
 -14   2   1      114.88      108.33     25.38 o 
 -13   2   1       60.97       97.31     23.53 o 
 -12   2   1      641.22      632.89     34.13 o 
 -11   2   1     1222.91     1237.50     41.71 o 
 -10   2   1      736.12      734.45     19.13 o 
  -9   2   1       24.72       -5.90      7.33 o 
  -8   2   1      569.73      536.84     15.09 o 
  -7   2   1     1671.39     1711.93     21.37 o 
  -6   2   1     8747.10     9232.60    118.69 o 
  -5   2   1     3480.17     3457.92     32.31 o 
  -4   2   1     7347.74     7030.96    110.08 o 
  -3   2   1      340.04      320.22      7.43 o 
  -2   2   1     1115.79     1090.36     13.05 o 
  -1   2   1     8222.82     7747.43    265.96 o 
   0   2   1     5191.92     5132.14     49.76 o 
   1   2   1    28093.72    27165.23    411.98 o 
   2   2   1    19082.74    19847.07    162.67 o 
   3   2   1    12886.52    13188.81    105.00 o 
   4   2   1      484.36      498.40      8.54 o 
   5   2   1      189.28      188.00      8.53 o 
   6   2   1      127.45      124.40      5.63 o 
   7   2   1     1094.52     1100.66     18.41 o 
   8   2   1     3849.92     3648.10     44.65 o 
   9   2   1      659.43      630.52     21.70 o 
  10   2   1      396.32      415.02     26.54 o 
  11   2   1      228.36      221.93     38.46 o 
  12   2   1       30.03       67.65     20.73 o 
  13   2   1      112.30      173.18     25.38 o 
  14   2   1       90.74       92.64     24.86 o 
  15   2   1        2.37      -12.22     24.86 o 
 -15   3   1      162.02      165.73     28.93 o 
 -14   3   1       24.21       36.82     23.15 o 
 -13   3   1       30.82       42.87     20.73 o 
 -12   3   1        0.09       26.96     20.73 o 
 -11   3   1      579.24      574.75     29.39 o 
 -10   3   1      170.86      218.04     13.94 o 
  -9   3   1     1181.00     1093.98     30.24 o 
  -8   3   1     2642.97     2545.94     34.88 o 
  -7   3   1     1275.85     1138.67     21.97 o 
  -6   3   1       68.36       77.14      5.48 o 
  -5   3   1      433.49      456.31      9.23 o 
  -4   3   1     1656.56     1474.47     14.77 o 
  -3   3   1     5596.30     5691.11     57.33 o 
  -2   3   1     7554.19     7155.58    258.59 o 
  -1   3   1    22172.70    19988.32    184.86 o 
   0   3   1     1017.03      997.26     15.56 o 
   1   3   1       28.63       43.78      2.78 o 
   2   3   1        9.35        7.16      2.35 o 
   3   3   1     4335.57     4187.22     35.32 o 
   4   3   1     3802.89     3574.57     39.76 o 
   5   3   1     6074.17     5948.95     73.56 o 
   6   3   1     1955.68     1916.38     21.61 o 
   7   3   1      291.33      296.94     10.22 o 
   8   3   1      385.14      381.56     12.68 o 
   9   3   1        5.95       -8.54     10.31 o 
  10   3   1      351.67      427.42     27.18 o 
  11   3   1      362.31      308.94     26.62 o 
  12   3   1       37.51       37.69     21.39 o 
  13   3   1      199.49      252.08     28.19 o 
  14   3   1        9.12       11.21     23.06 o 
 -15   4   1        0.90       25.20     24.86 o 
 -14   4   1        8.05       15.74     24.22 o 
 -13   4   1       64.97       93.29     24.30 o 
 -12   4   1      479.22      547.40     36.82 o 
 -11   4   1       14.22       25.21     14.43 o 
 -10   4   1      381.93      356.93     15.20 o 
  -9   4   1       48.79       75.44      9.42 o 
  -8   4   1       14.76       24.80      7.36 o 
  -7   4   1      163.60      152.26      7.47 o 
  -6   4   1      741.00      686.27     12.42 o 
  -5   4   1     6190.10     6194.85     47.82 o 
  -4   4   1     3044.04     2832.73     30.30 o 
  -3   4   1     1088.75     1048.67     28.26 o 
  -2   4   1      985.98      950.08     18.52 o 
  -1   4   1     2178.60     1979.28     23.29 o 
   0   4   1     1568.87     1509.80     21.41 o 
   1   4   1     2588.35     2290.46     23.44 o 
   2   4   1     5192.70     5222.86     42.55 o 
   3   4   1     2857.66     2709.17     25.02 o 
   4   4   1      627.63      643.59     10.93 o 
   5   4   1      118.72      151.31      6.05 o 
   6   4   1      123.52      134.42      5.73 o 
   7   4   1     1893.26     1857.10     22.77 o 
   8   4   1      555.15      486.32     14.92 o 
   9   4   1      118.42      109.73     13.23 o 
  10   4   1        1.04       -5.36     16.75 o 
  11   4   1       14.13       18.60     20.46 o 
  12   4   1       10.41      -12.27     18.52 o 
  13   4   1        2.69      -14.73     21.99 o 
  14   4   1      110.49       92.03     30.28 o 
 -14   5   1        0.03      -14.69     21.20 o 
 -13   5   1      135.61      167.79     26.62 o 
 -12   5   1        0.48       20.66     21.39 o 
 -11   5   1      102.91      106.33     21.23 o 
 -10   5   1        0.25       -8.31      8.29 o 
  -9   5   1       55.09       47.93      9.69 o 
  -8   5   1       30.90       26.47      7.34 o 
  -7   5   1       29.38       53.96      6.25 o 
  -6   5   1      131.64      151.96      6.49 o 
  -5   5   1      108.20      146.36      6.01 o 
  -4   5   1      661.43      795.66     13.88 o 
  -3   5   1      895.24      942.15     16.68 o 
  -2   5   1      410.96      347.15     10.95 o 
  -1   5   1        0.34        4.31      3.07 o 
   0   5   1     1141.37     1206.56     17.62 o 
   1   5   1        7.70        7.72      2.78 o 
   2   5   1      332.78      311.32      6.75 o 
   3   5   1        6.23       16.24      3.39 o 
   4   5   1       93.47       94.33      5.11 o 
   5   5   1      313.96      341.22      9.06 o 
   6   5   1       34.12       26.03      4.25 o 
   7   5   1        0.62       -0.28      4.75 o 
   8   5   1      234.00      268.03     12.10 o 
   9   5   1       60.56       59.09     12.04 o 
  10   5   1       31.28       30.28     17.36 o 
  11   5   1        0.21       23.85     24.55 o 
  12   5   1        0.55       -1.64     20.83 o 
  13   5   1       29.22       22.23     54.01 o 
  14   5   1        0.21        5.30     23.97 o 
 -14   6   1       22.29       15.87     24.86 o 
 -13   6   1       54.04       64.32     45.01 o 
 -12   6   1       45.50       27.82     20.83 o 
 -11   6   1      152.24      149.76     17.94 o 
 -10   6   1      151.61      157.90     12.87 o 
  -9   6   1      118.97       94.80     10.24 o 
  -8   6   1       26.74       17.91      7.03 o 
  -7   6   1      832.22      783.59     13.79 o 
  -6   6   1       91.74       80.24      6.71 o 
  -5   6   1     2308.07     2388.25     34.24 o 
  -4   6   1     2192.00     2173.24     42.49 o 
  -3   6   1      436.21      474.07     11.94 o 
  -2   6   1      942.50      935.19     15.73 o 
  -1   6   1      385.26      402.34      9.63 o 
   0   6   1     3445.35     3363.06     38.42 o 
   1   6   1     9096.62     9626.05     84.27 o 
   2   6   1     4085.68     4143.85     47.03 o 
   3   6   1       11.30        7.84      3.48 o 
   4   6   1     1463.56     1440.13     23.23 o 
   5   6   1       35.68       31.12      5.00 o 
   6   6   1      305.45      337.07     10.09 o 
   7   6   1      740.57      753.08     13.23 o 
   8   6   1       23.66       12.41      8.77 o 
   9   6   1      261.00      255.60     16.84 o 
  10   6   1       26.03        3.43     20.46 o 
  11   6   1      143.47      121.23     24.30 o 
  12   6   1        1.22        7.18     20.73 o 
  13   6   1       14.01       26.26     24.22 o 
  14   6   1        1.66      -40.75     29.46 o 
 -14   7   1       92.67      113.38     29.82 o 
 -13   7   1        0.28        7.86     23.53 o 
 -12   7   1      109.85       86.72     21.90 o 
 -11   7   1       29.65        7.29     16.03 o 
 -10   7   1      290.30      354.61     21.42 o 
  -9   7   1      701.54      716.09     24.10 o 
  -8   7   1      218.61      201.32     11.95 o 
  -7   7   1     1426.68     1479.33     19.67 o 
  -6   7   1        2.27        5.79      5.75 o 
  -5   7   1       12.62       30.51      7.10 o 
  -4   7   1      939.45      842.83     20.05 o 
  -3   7   1     1544.02     1493.21     23.29 o 
  -2   7   1     5470.70     5814.44     63.30 o 
  -1   7   1     1105.98      814.85     14.66 o 
   0   7   1      833.21      752.60     11.13 o 
   1   7   1        2.41       10.32      4.26 o 
   2   7   1        1.89        4.09      4.45 o 
   3   7   1        9.85       20.32      4.71 o 
   4   7   1     2661.35     2856.79     29.18 o 
   5   7   1     1728.95     1708.84     21.29 o 
   6   7   1      678.57      652.48     17.89 o 
   7   7   1       96.19       79.60      6.86 o 
   8   7   1       80.57       92.91      8.83 o 
   9   7   1       52.60       73.52     13.97 o 
  10   7   1       14.49       20.46     18.52 o 
  11   7   1      120.19       88.75     21.90 o 
  12   7   1       35.58       48.50     23.70 o 
  13   7   1        5.66       33.51     25.38 o 
 -13   8   1       58.54      132.11     26.30 o 
 -12   8   1      284.30      313.34     53.19 o 
 -11   8   1      199.13      231.96     19.44 o 
 -10   8   1      619.78      724.51     25.51 o 
  -9   8   1        2.16        8.00      9.70 o 
  -8   8   1      153.60      139.75      9.94 o 
  -7   8   1       80.99       86.93     10.16 o 
  -6   8   1     1044.50     1019.18     19.33 o 
  -5   8   1     2822.15     3060.52     49.38 o 
  -4   8   1     2407.40     2369.79     38.56 o 
  -3   8   1        8.93        4.91      6.17 o 
  -2   8   1        1.15        3.75      4.99 o 
  -1   8   1      455.77      452.93     24.79 o 
   0   8   1      817.09      710.02     12.48 o 
   1   8   1     2335.60     2319.82     27.57 o 
   2   8   1     2050.20     1994.85     25.11 o 
   3   8   1        9.37       15.23      5.27 o 
   4   8   1       50.67       37.36      5.81 o 
   5   8   1       99.65       96.62      6.90 o 
   6   8   1      210.98      260.94      9.99 o 
   7   8   1      974.38     1109.28     21.88 o 
   8   8   1      538.57      570.60     21.34 o 
   9   8   1       90.42      113.97     15.61 o 
  10   8   1       70.61       74.55     20.46 o 
  11   8   1        7.69        2.18     20.45 o 
  12   8   1       93.30       60.88     26.32 o 
  13   8   1       14.83       39.02     24.76 o 
 -13   9   1        9.03       -1.67     24.70 o 
 -12   9   1       31.25       60.12     23.53 o 
 -11   9   1       27.46       19.12     15.37 o 
 -10   9   1       99.67       67.39     12.91 o 
  -9   9   1      586.26      632.27     23.52 o 
  -8   9   1       85.97      113.08     11.12 o 
  -7   9   1        2.34       -0.87      7.80 o 
  -6   9   1      763.45      706.69     22.68 o 
  -5   9   1       65.68       87.54     10.05 o 
  -4   9   1       67.98       70.71      8.50 o 
  -3   9   1      140.35      187.90      9.73 o 
  -2   9   1      205.58      232.06     10.05 o 
  -1   9   1      351.60      383.25     16.37 o 
   0   9   1      341.74      332.76     15.31 o 
   1   9   1        3.29        8.75      5.27 o 
   2   9   1      141.39      169.17      8.27 o 
   3   9   1       21.76       38.21      6.47 o 
   4   9   1      272.95      303.25     11.19 o 
   5   9   1      296.08      351.45     12.23 o 
   6   9   1       86.70      115.45      9.55 o 
   7   9   1       45.60       28.06      9.14 o 
   8   9   1      483.37      487.50     15.23 o 
   9   9   1       55.01       44.49     15.11 o 
  10   9   1       17.80        3.27     26.19 o 
  11   9   1      231.37      206.22     37.64 o 
  12   9   1       25.97       18.00     32.73 o 
 -11  10   1        3.79       11.46     22.91 o 
 -10  10   1        4.39        6.55     16.20 o 
  -9  10   1      124.39      120.71     14.11 o 
  -8  10   1      169.94      167.95     14.17 o 
  -7  10   1      424.82      379.12     17.88 o 
  -6  10   1       41.13       74.11     13.27 o 
  -5  10   1      395.84      437.41     20.73 o 
  -4  10   1       31.27       23.73     12.27 o 
  -3  10   1       43.59       25.90      9.79 o 
  -2  10   1      117.81      120.57     11.57 o 
  -1  10   1       37.70       23.35      8.62 o 
   0  10   1       10.09        6.00      6.61 o 
   1  10   1      164.11      171.67     13.46 o 
   2  10   1       34.74       21.30      6.64 o 
   3  10   1       45.84       43.82      7.30 o 
   4  10   1       39.77       40.21      7.47 o 
   5  10   1        1.84        0.17      7.13 o 
   6  10   1       44.24       40.02     12.28 o 
   7  10   1      283.39      315.88     16.77 o 
   8  10   1       62.71       71.25     10.84 o 
   9  10   1      102.91       96.75     24.55 o 
  10  10   1       58.07      -13.09     26.19 o 
  11  10   1       20.43       26.19     31.10 o 
  12  10   1        3.29      -14.73     31.10 o 
 -11  11   1       66.77       58.92     27.82 o 
 -10  11   1       88.04       98.20     27.82 o 
  -9  11   1       10.84       12.08     11.94 o 
  -8  11   1       14.54        7.85     11.00 o 
  -7  11   1        6.78      -10.91      9.45 o 
  -6  11   1       10.05       26.19     12.73 o 
  -5  11   1      534.30      515.54     32.73 o 
  -4  11   1     1112.39      993.45     28.93 o 
  -3  11   1       19.54       45.31     12.27 o 
  -2  11   1       23.57       10.64      9.26 o 
  -1  11   1     1630.89     1463.55     27.40 o 
   0  11   1      142.34      128.34     10.39 o 
   1  11   1       26.96       17.00      7.84 o 
   2  11   1      176.96      173.33     11.34 o 
   3  11   1      866.44      811.95     18.19 o 
   4  11   1       14.09        6.91      8.06 o 
   5  11   1        4.14       18.17      8.19 o 
   6  11   1      872.67      777.56     19.61 o 
   7  11   1      240.32      201.81     12.90 o 
   8  11   1       34.00       26.33     12.26 o 
   9  11   1       37.88       24.24     35.19 o 
  10  11   1        0.71      -22.91     26.19 o 
  11  11   1        4.60       26.19     31.10 o 
 -11  12   1        5.30      -39.28     26.19 o 
 -10  12   1        7.78        1.64     26.19 o 
  -9  12   1       33.64       71.52     15.41 o 
  -8  12   1       16.96       16.08     12.89 o 
  -7  12   1      217.26      207.53     28.86 o 
  -6  12   1      181.83      158.00     16.75 o 
  -5  12   1      289.57      285.82     20.46 o 
  -4  12   1      871.97      859.18     28.34 o 
  -3  12   1       13.85       21.97     10.95 o 
  -2  12   1      140.25      120.28     13.89 o 
  -1  12   1     1539.78     1476.53     40.10 o 
   0  12   1        7.44       15.11      9.79 o 
   1  12   1       18.55       21.28     10.42 o 
   2  12   1      184.29      187.92     11.94 o 
   3  12   1     1256.55     1249.21     26.42 o 
   4  12   1       72.88       90.75     11.34 o 
   5  12   1       43.73       44.70      9.91 o 
   6  12   1      144.36      146.66     12.42 o 
   7  12   1      211.70      251.08     15.87 o 
   8  12   1      104.08      112.40     17.10 o 
   9  12   1       72.26       68.42     20.73 o 
  10  12   1        6.31      -37.64     27.82 o 
 -10  13   1       30.87       10.64     33.55 o 
  -9  13   1       12.03       26.19     15.12 o 
  -8  13   1       36.55       47.21     13.92 o 
  -7  13   1       86.45       95.67     14.73 o 
  -6  13   1       10.13        6.14     13.74 o 
  -5  13   1       24.79        6.55     12.73 o 
  -4  13   1       11.47        9.00     12.73 o 
  -3  13   1        8.98        9.00     11.57 o 
  -2  13   1       11.12       47.15     25.37 o 
  -1  13   1      303.68      323.58     45.83 o 
   0  13   1      151.17      183.54     22.09 o 
   1  13   1        0.15        5.77     14.73 o 
   2  13   1       48.90       42.87     11.57 o 
   3  13   1       25.59       52.30     12.73 o 
   4  13   1       18.06       33.09     13.27 o 
   5  13   1       24.94       66.36     14.43 o 
   6  13   1        5.66       20.49     14.43 o 
   7  13   1       19.97       20.61     15.59 o 
   8  13   1        1.10      -21.28     21.28 o 
  -9  14   1       21.71       39.11     15.06 o 
  -8  14   1       15.01        5.56     13.84 o 
  -7  14   1        0.05        1.09     12.28 o 
  -6  14   1       30.84       44.42     16.08 o 
  -5  14   1        1.40        5.73     13.89 o 
  -4  14   1       52.12      102.45     16.08 o 
  -3  14   1       31.52       50.67     14.43 o 
  -2  14   1       35.97       24.62     17.18 o 
  -1  14   1       89.38      127.12     15.59 o 
   0  14   1       97.28      155.68     16.75 o 
   1  14   1        1.47       13.09     11.57 o 
   2  14   1      186.85      206.00     17.91 o 
   3  14   1      111.13      100.85     16.08 o 
   4  14   1       63.73       54.79     14.43 o 
   5  14   1       10.76       22.09     15.04 o 
   6  14   1        2.39       32.73     15.04 o 
   7  14   1        0.43      -26.19     22.91 o 
   8  14   1       45.68       55.65     26.19 o 
  -7  15   1        9.92       -7.45     13.29 o 
  -6  15   1        1.18      -10.79     26.19 o 
  -5  15   1        9.88       -0.38     14.91 o 
  -4  15   1        0.06      -19.91     13.27 o 
  -3  15   1        2.37        0.50     13.27 o 
  -2  15   1       36.00       -9.82     12.73 o 
  -1  15   1        1.33       11.95     13.27 o 
   0  15   1        2.73       -9.00     12.73 o 
   1  15   1        0.40       -9.37     12.57 o 
   2  15   1        0.00      -18.82     12.73 o 
   3  15   1        1.07        9.82     13.89 o 
   4  15   1       27.11       -1.98     13.91 o 
   5  15   1        0.03        4.09     15.04 o 
   6  15   1        2.10        5.92     14.91 o 
   7  15   1       10.64      -27.82     21.28 o 
  -5  16   1        7.69       -4.29     18.00 o 
  -4  16   1       38.09       25.00     16.75 o 
  -3  16   1       16.50        2.77     17.18 o 
  -2  16   1        9.27        0.13     23.73 o 
  -1  16   1       16.02       20.69     14.43 o 
   0  16   1       47.12       46.25     15.59 o 
   1  16   1       17.78       -3.27     15.04 o 
   2  16   1       61.31       58.81     16.75 o 
   3  16   1       11.79       31.10     16.20 o 
   4  16   1        7.12        2.51     22.09 o 
   5  16   1        0.19       12.08     16.75 o 
  -2  17   1        1.83       13.91     16.20 o 
  -1  17   1       33.97       43.00     16.75 o 
   0  17   1        4.71       -3.27     14.91 o 
   1  17   1        0.03      -10.64     15.04 o 
   2  17   1        0.12      -21.28     21.28 o 
 -15   0   2        3.48       -9.82     36.01 o 
 -14   0   2        1.00        0.00     34.37 o 
 -13   0   2        6.07       21.28     32.73 o 
 -12   0   2      121.33      135.63     18.82 o 
 -11   0   2     1093.30     1188.04     36.54 o 
 -10   0   2     1797.87     1614.77     41.29 o 
  -9   0   2     2179.67     1962.21     58.10 o 
  -8   0   2      436.25      351.99     18.45 o 
  -7   0   2      517.60      513.39     19.57 o 
  -6   0   2     1017.10     1124.80     27.70 o 
  -5   0   2     6971.98     6969.12    111.29 o 
  -4   0   2     4593.39     4641.27     66.54 o 
  -3   0   2    25031.68    23274.71    832.23 o 
  -2   0   2     1453.44     1497.53     37.64 o 
  -1   0   2      451.65      541.73     18.00 o 
   0   0   2       38.65       70.38      6.55 o 
   1   0   2      401.98      481.02     10.95 o 
   2   0   2   182766.59   163632.77   1947.95 o 
   3   0   2     1821.49     1777.40     42.55 o 
   4   0   2     5040.23     4990.14    103.11 o 
   5   0   2     2235.04     2211.11     58.92 o 
   6   0   2       11.51       16.84      8.18 o 
   7   0   2      678.97      610.47     34.37 o 
   8   0   2      119.63      109.66     22.91 o 
   9   0   2     1191.61     1216.39     35.37 o 
  10   0   2      537.88      494.27     25.94 o 
  11   0   2      313.56      340.42     39.28 o 
  12   0   2      148.07      135.84     32.73 o 
  13   0   2        0.28      -21.28     27.82 o 
  14   0   2        2.60        9.82     32.73 o 
 -15   1   2        8.06       27.21     24.86 o 
 -14   1   2      580.68      605.07     62.19 o 
 -13   1   2      231.04      270.59     28.34 o 
 -12   1   2        4.46        1.88     10.47 o 
 -11   1   2       49.43       33.02      9.93 o 
 -10   1   2        1.61        9.73      8.54 o 
  -9   1   2      828.82      805.63     20.91 o 
  -8   1   2     2918.71     2981.43     52.68 o 
  -7   1   2     1931.63     1706.13     26.25 o 
  -6   1   2     2326.42     2232.02     29.61 o 
  -5   1   2     4734.11     4774.70     68.03 o 
  -4   1   2      876.02      934.30     14.92 o 
  -3   1   2      279.95      284.97      7.47 o 
  -2   1   2     3991.35     3787.66     65.86 o 
  -1   1   2    12608.84    12913.04    122.81 o 
   0   1   2     2670.50     2711.67     25.96 o 
   1   1   2     3442.28     3588.21     33.36 o 
   2   1   2      129.56      123.03      8.03 o 
   3   1   2       21.44       28.83      4.39 o 
   4   1   2     2061.15     2195.79     30.34 o 
   5   1   2     4216.62     4336.20     43.73 o 
   6   1   2     1768.18     1587.90     17.18 o 
   7   1   2      218.64      174.52     12.97 o 
   8   1   2      516.25      486.77     29.09 o 
   9   1   2       35.56       46.73     15.26 o 
  10   1   2       18.46       16.37     13.09 o 
  11   1   2        1.76       -3.87     19.07 o 
  12   1   2      130.69      159.82     24.86 o 
  13   1   2       35.04       30.82     23.70 o 
  14   1   2        8.45       33.28     26.02 o 
 -15   2   2        8.15       14.50     24.22 o 
 -14   2   2       13.76       26.83     24.86 o 
 -13   2   2      110.51      112.80     23.06 o 
 -12   2   2        0.73       -2.76     10.03 o 
 -11   2   2      723.31      770.35     31.18 o 
 -10   2   2      339.63      324.12     16.54 o 
  -9   2   2      226.44      222.09     12.48 o 
  -8   2   2       40.61       35.34      7.80 o 
  -7   2   2       90.02       95.47      8.45 o 
  -6   2   2      529.20      580.56     14.23 o 
  -5   2   2      990.71      991.51     19.47 o 
  -4   2   2     4297.52     4565.38    121.42 o 
  -3   2   2     3283.95     3183.70     46.19 o 
  -2   2   2       47.69       31.94      7.53 o 
  -1   2   2       77.26       88.71      6.87 o 
   0   2   2     1702.18     1710.13     17.76 o 
   1   2   2     1190.57     1336.35     13.17 o 
   2   2   2     1111.04      966.01     12.56 o 
   3   2   2      143.89      166.95      4.33 o 
   4   2   2       27.33       36.66      2.51 o 
   5   2   2      239.78      241.26      8.42 o 
   6   2   2      776.04      800.77     11.42 o 
   7   2   2      245.49      301.18     19.66 o 
   8   2   2      255.98      267.86     15.94 o 
   9   2   2      138.83      171.49     27.69 o 
  10   2   2       19.08       -0.67     12.74 o 
  11   2   2       17.49       17.18     19.67 o 
  12   2   2       10.49       12.96     21.39 o 
  13   2   2        1.79       -7.36     20.83 o 
  14   2   2        3.75       -9.82     22.37 o 
 -15   3   2       69.67       77.37     27.70 o 
 -14   3   2       34.03       55.30     24.86 o 
 -13   3   2        2.37        6.99     21.39 o 
 -12   3   2       89.21       92.34     15.83 o 
 -11   3   2      126.37      155.77     13.30 o 
 -10   3   2     1014.80     1000.80     26.22 o 
  -9   3   2      177.44      194.37     16.19 o 
  -8   3   2      163.73      166.62     10.23 o 
  -7   3   2        7.12       14.97      6.24 o 
  -6   3   2     4091.24     4385.38     97.09 o 
  -5   3   2      895.46      958.57     16.76 o 
  -4   3   2       81.45       89.29      5.73 o 
  -3   3   2      904.56      946.32     14.65 o 
  -2   3   2       47.10       67.75      3.83 o 
  -1   3   2     2322.12     2509.18     26.22 o 
   0   3   2     2264.38     2534.92     28.90 o 
   1   3   2       72.53      100.38      4.12 o 
   2   3   2       94.26      108.83      4.25 o 
   3   3   2      132.10      125.20      4.90 o 
   4   3   2       79.45       67.17      4.21 o 
   5   3   2      144.52      132.61      6.56 o 
   6   3   2       14.91       21.11      3.40 o 
   7   3   2      553.00      546.28     18.16 o 
   8   3   2        6.84        5.01      9.73 o 
   9   3   2        6.62       18.25     11.88 o 
  10   3   2      210.61      186.91     21.30 o 
  11   3   2       36.64       15.47     19.07 o 
  12   3   2        9.99       17.32     20.73 o 
  13   3   2        6.47       10.62     22.54 o 
  14   3   2       21.81       40.99     25.38 o 
 -15   4   2       43.73       42.94     27.03 o 
 -14   4   2        6.94       24.21     24.70 o 
 -13   4   2      104.38       49.60     22.37 o 
 -12   4   2      109.80      131.58     16.64 o 
 -11   4   2     2118.06     2104.80     46.56 o 
 -10   4   2      547.20      529.62     18.16 o 
  -9   4   2      371.10      365.30     16.63 o 
  -8   4   2     1680.65     1817.76     29.24 o 
  -7   4   2      325.50      343.78     12.39 o 
  -6   4   2     2937.21     2973.35     36.48 o 
  -5   4   2      809.21      708.26     21.38 o 
  -4   4   2     2794.90     2685.78     46.30 o 
  -3   4   2     6467.52     6842.66     57.46 o 
  -2   4   2     8609.59     8499.69     72.17 o 
  -1   4   2       79.72       86.62      4.99 o 
   0   4   2      634.69      667.23     11.94 o 
   1   4   2     1099.35     1148.64     14.92 o 
   2   4   2      583.62      606.01     16.30 o 
   3   4   2     8374.34     8469.58    114.07 o 
   4   4   2     2605.18     2717.19     46.68 o 
   5   4   2      548.37      492.64      9.52 o 
   6   4   2        2.82        2.85      4.79 o 
   7   4   2       10.48       21.55      6.35 o 
   8   4   2      165.52      220.33     15.30 o 
   9   4   2      164.51      191.61     27.42 o 
  10   4   2      439.94      422.03     22.13 o 
  11   4   2       42.56       46.15     34.37 o 
  12   4   2        0.92       18.82     21.99 o 
  13   4   2       12.89        6.55     22.37 o 
  14   4   2        0.36       -7.87     24.22 o 
 -14   5   2      266.69      370.88     34.94 o 
 -13   5   2       94.34       90.45     25.87 o 
 -12   5   2      206.37      232.26     19.63 o 
 -11   5   2       25.01       23.38     13.13 o 
 -10   5   2      339.54      298.08     15.38 o 
  -9   5   2      396.88      399.99     15.79 o 
  -8   5   2     2856.82     2896.42     39.28 o 
  -7   5   2     1025.09      902.04     21.19 o 
  -6   5   2     2312.51     2124.14     29.37 o 
  -5   5   2     1468.02     1353.17     33.78 o 
  -4   5   2      454.16      523.77     35.91 o 
  -3   5   2     4927.36     4981.03     57.54 o 
  -2   5   2      615.22      762.26     24.59 o 
  -1   5   2     8198.65     8131.10    116.56 o 
   0   5   2     3436.41     3332.23     38.08 o 
   1   5   2     3175.99     3211.18     32.94 o 
   2   5   2       30.26       27.65      3.85 o 
   3   5   2       73.54       69.46      4.32 o 
   4   5   2      239.14      293.71      8.07 o 
   5   5   2     1448.78     1529.56     18.97 o 
   6   5   2      632.22      641.88     12.38 o 
   7   5   2     1624.22     1560.98     25.00 o 
   8   5   2      484.90      483.34     20.10 o 
   9   5   2       84.58      103.08     14.40 o 
  10   5   2       47.19       12.32     14.20 o 
  11   5   2       14.98       68.78     21.39 o 
  12   5   2      107.50      126.50     26.02 o 
  13   5   2       47.62       54.83     24.30 o 
  14   5   2       28.67       20.04     26.02 o 
 -14   6   2        0.09      -13.33     57.28 o 
 -13   6   2        1.08       27.41     22.80 o 
 -12   6   2       60.96       53.91     15.83 o 
 -11   6   2      784.26      895.59     25.13 o 
 -10   6   2      109.38      111.16     15.83 o 
  -9   6   2      955.48      966.04     22.78 o 
  -8   6   2      376.83      378.83     23.15 o 
  -7   6   2        5.67       -0.94      6.60 o 
  -6   6   2     1101.00     1065.92     25.99 o 
  -5   6   2     1185.96     1107.57     18.79 o 
  -4   6   2     3891.34     3740.04     73.62 o 
  -3   6   2      569.57      432.11     27.77 o 
  -2   6   2     7669.00     7485.93    132.29 o 
  -1   6   2      148.79      165.89      7.56 o 
   0   6   2     1038.52     1004.53     16.96 o 
   1   6   2       76.76      113.90      5.81 o 
   2   6   2     2717.69     2786.00     30.43 o 
   3   6   2     3703.35     3550.76     38.06 o 
   4   6   2     1224.97     1225.02     19.40 o 
   5   6   2       14.14       14.91      4.98 o 
   6   6   2      234.85      225.92     13.09 o 
   7   6   2      180.88      159.51     10.06 o 
   8   6   2      729.53      825.44     25.11 o 
   9   6   2      319.36      367.07     29.21 o 
  10   6   2      260.16      255.70     19.58 o 
  11   6   2       50.24       56.62     38.46 o 
  12   6   2        0.20        0.82     21.99 o 
  13   6   2       27.55       45.01     25.46 o 
 -14   7   2        0.26       26.83     27.82 o 
 -13   7   2        6.82      -21.15     22.37 o 
 -12   7   2       16.96       35.29     15.88 o 
 -11   7   2      101.54      100.10     18.82 o 
 -10   7   2       11.61       14.20     11.81 o 
  -9   7   2      307.92      281.22     14.82 o 
  -8   7   2      340.69      383.72     22.55 o 
  -7   7   2       85.98       95.85     10.82 o 
  -6   7   2        4.49        5.70      6.73 o 
  -5   7   2      398.02      403.35     12.39 o 
  -4   7   2      133.30      124.57      7.55 o 
  -3   7   2       62.83       68.60      6.89 o 
  -2   7   2      480.74      541.70     13.52 o 
  -1   7   2     1188.11     1146.21     31.76 o 
   0   7   2      910.65      869.92     14.86 o 
   1   7   2        3.27        2.35      4.26 o 
   2   7   2       21.86       29.35      5.27 o 
   3   7   2        9.67       10.83      4.21 o 
   4   7   2      129.44      159.58      6.86 o 
   5   7   2      495.89      550.75     11.96 o 
   6   7   2        2.95        7.97      6.40 o 
   7   7   2      138.41      150.64     10.57 o 
   8   7   2        6.82        9.62     11.26 o 
   9   7   2       19.60       12.73     13.16 o 
  10   7   2       19.08      -10.28     14.66 o 
  11   7   2       58.66       53.13     22.54 o 
  12   7   2       45.24        8.86     23.53 o 
  13   7   2       10.00       18.26     26.02 o 
 -13   8   2       12.51        6.43     23.01 o 
 -12   8   2       46.37       31.62     20.96 o 
 -11   8   2        7.61        2.75     12.20 o 
 -10   8   2      165.75      154.07     18.43 o 
  -9   8   2      268.12      265.52     23.05 o 
  -8   8   2      290.61      253.01     22.15 o 
  -7   8   2       37.77       41.86      8.78 o 
  -6   8   2      440.11      440.98     14.27 o 
  -5   8   2      600.88      571.23     14.70 o 
  -4   8   2        4.01        1.64      7.46 o 
  -3   8   2        2.94       13.91      6.94 o 
  -2   8   2      159.90      165.65     11.46 o 
  -1   8   2       40.62       45.83      6.56 o 
   0   8   2       14.94        9.88      5.08 o 
   1   8   2      183.64      186.87      8.12 o 
   2   8   2      687.19      711.12     22.95 o 
   3   8   2      402.12      387.62     16.91 o 
   4   8   2      139.60      138.51      8.19 o 
   5   8   2       56.98       48.84      7.23 o 
   6   8   2        0.47       -6.14      6.85 o 
   7   8   2       26.03       50.61     10.53 o 
   8   8   2        0.14       12.81     25.37 o 
   9   8   2       25.47       23.90     22.09 o 
  10   8   2       14.69       -2.59     17.69 o 
  11   8   2       59.83       44.19     29.46 o 
  12   8   2      138.37       75.29     32.73 o 
 -12   9   2       24.20       -4.91     24.55 o 
 -11   9   2       19.22       12.67     15.59 o 
 -10   9   2      115.36       86.51     16.75 o 
  -9   9   2       46.97       31.91     15.04 o 
  -8   9   2      285.87      294.88     19.74 o 
  -7   9   2      121.54      110.86     11.48 o 
  -6   9   2      287.26      289.29     16.49 o 
  -5   9   2      340.74      353.27     14.47 o 
  -4   9   2       73.29       54.21     10.42 o 
  -3   9   2      529.45      459.85     18.82 o 
  -2   9   2     1055.70     1002.71     49.92 o 
  -1   9   2      756.25      645.10     15.73 o 
   0   9   2     1134.92     1011.51     17.92 o 
   1   9   2      506.45      473.96     19.13 o 
   2   9   2       28.04       19.58      5.93 o 
   3   9   2        0.73       10.97      6.10 o 
   4   9   2       40.21       47.36      7.36 o 
   5   9   2      258.16      270.15     12.52 o 
   6   9   2      620.99      610.67     16.26 o 
   7   9   2      252.70      237.25     14.66 o 
   8   9   2      108.60      122.98     19.07 o 
   9   9   2      100.20      103.54     23.73 o 
  10   9   2        0.07      -26.53     17.69 o 
  11   9   2        1.22        0.00     31.10 o 
  12   9   2        0.32      -37.64     32.73 o 
 -12  10   2       66.34       39.28     27.82 o 
 -11  10   2      292.47      411.10     92.47 o 
 -10  10   2      127.62      161.45     24.55 o 
  -9  10   2      144.29      141.61     17.91 o 
  -8  10   2      449.74      515.19     28.63 o 
  -7  10   2       50.01       24.55     10.39 o 
  -6  10   2        4.58       -9.57      7.84 o 
  -5  10   2      648.27      667.75     34.37 o 
  -4  10   2     1298.87     1271.43     31.81 o 
  -3  10   2     2454.60     2425.70     45.13 o 
  -2  10   2      934.07      896.96     25.46 o 
  -1  10   2      318.22      312.99     15.59 o 
   0  10   2      483.73      468.03     20.54 o 
   1  10   2        8.19        8.81      5.93 o 
   2  10   2      598.63      613.50     24.80 o 
   3  10   2      419.14      422.06     14.41 o 
   4  10   2      507.75      535.41     14.82 o 
   5  10   2        3.40       13.50      7.88 o 
   6  10   2       60.32       55.93      9.45 o 
   7  10   2      171.85      205.78     15.61 o 
   8  10   2      294.50      368.84     23.70 o 
   9  10   2       41.87       60.75     19.07 o 
  10  10   2        1.85       34.37     29.46 o 
  11  10   2        6.56      -37.64     29.46 o 
 -11  11   2       34.95       16.37     27.00 o 
 -10  11   2        4.12        4.85     16.75 o 
  -9  11   2       36.04       24.27     16.75 o 
  -8  11   2      212.03      238.98     25.08 o 
  -7  11   2       18.23       31.05     11.63 o 
  -6  11   2      190.69      212.76     14.47 o 
  -5  11   2       43.54       56.44     20.46 o 
  -4  11   2      128.67      120.54     27.82 o 
  -3  11   2        2.04        6.93      9.79 o 
  -2  11   2      620.15      542.18     21.39 o 
  -1  11   2      779.56      896.74     25.43 o 
   0  11   2      170.61      184.54     12.21 o 
   1  11   2      158.65      192.04     10.54 o 
   2  11   2       52.00       46.29      8.45 o 
   3  11   2        8.90        1.86      7.90 o 
   4  11   2        0.83        5.47      7.36 o 
   5  11   2      441.67      553.17     17.29 o 
   6  11   2      122.20       91.73     10.82 o 
   7  11   2        9.75       25.04     11.94 o 
   8  11   2       29.08       54.83     18.52 o 
   9  11   2       11.31       43.64     19.07 o 
  10  11   2        3.88        2.24     20.23 o 
  11  11   2       10.91      -16.37     32.73 o 
 -11  12   2       13.44       16.37     29.46 o 
 -10  12   2        1.42      -17.95     25.37 o 
  -9  12   2        4.50       -1.00     12.58 o 
  -8  12   2       16.20       10.15     12.89 o 
  -7  12   2        0.57       -9.07     10.68 o 
  -6  12   2        0.27       -9.97      9.73 o 
  -5  12   2       13.29       35.08     13.27 o 
  -4  12   2        0.37        3.96     10.95 o 
  -3  12   2        2.79        8.18     10.42 o 
  -2  12   2        6.40       14.73     10.42 o 
  -1  12   2      424.99      388.19     19.75 o 
   0  12   2        0.86        0.95      8.40 o 
   1  12   2       98.12       71.27     10.59 o 
   2  12   2      640.40      760.26     30.47 o 
   3  12   2       45.01       25.29      8.30 o 
   4  12   2        5.04        6.80      8.45 o 
   5  12   2      160.80      175.63     12.35 o 
   6  12   2       17.46       20.57      9.43 o 
   7  12   2        2.93       11.14     12.26 o 
   8  12   2        0.98       -3.27     16.20 o 
   9  12   2       60.55       81.01     21.99 o 
  10  12   2       19.97       16.23     31.91 o 
 -10  13   2        3.00       -0.11     17.91 o 
  -9  13   2       19.94        7.67     18.78 o 
  -8  13   2       10.30        3.97     12.89 o 
  -7  13   2       11.53       10.37     12.28 o 
  -6  13   2        0.16       -4.96     11.00 o 
  -5  13   2        1.57       13.09     13.89 o 
  -4  13   2       31.36       47.97     20.46 o 
  -3  13   2      123.76      108.70     29.46 o 
  -2  13   2       11.64       10.79      9.73 o 
  -1  13   2       18.17       49.86     19.47 o 
   0  13   2      165.31      118.68     12.21 o 
   1  13   2       80.75       57.51     11.00 o 
   2  13   2       45.00       57.88     11.26 o 
   3  13   2       64.88       64.90     10.70 o 
   4  13   2       27.83       39.48     10.39 o 
   5  13   2        0.29       -6.57      9.40 o 
   6  13   2        0.26        0.70     12.44 o 
   7  13   2       38.84       12.34     13.01 o 
   8  13   2        4.17      -21.59     17.91 o 
   9  13   2       49.13       20.46     20.83 o 
  -8  14   2        0.91       21.89     14.03 o 
  -7  14   2       14.96       22.36     22.89 o 
  -6  14   2       45.17       28.25     12.50 o 
  -5  14   2       58.04       53.19     16.20 o 
  -4  14   2       15.35        4.16     18.82 o 
  -3  14   2      173.72      166.02     19.64 o 
  -2  14   2       10.40        6.19     13.27 o 
  -1  14   2        3.94       -4.83     23.73 o 
   0  14   2       31.44       25.37     13.89 o 
   1  14   2        4.57       -1.79     12.57 o 
   2  14   2       59.09       30.88     13.27 o 
   3  14   2       13.80       -0.45     12.57 o 
   4  14   2       54.57       42.55     15.04 o 
   5  14   2       47.99       35.19     15.04 o 
   6  14   2       16.83        7.84     20.46 o 
   7  14   2       20.52       18.55     16.90 o 
   8  14   2        4.53      -29.46     27.82 o 
  -7  15   2        1.98       -1.09     13.23 o 
  -6  15   2       21.21       40.92     17.75 o 
  -5  15   2       12.95       -0.55     15.59 o 
  -4  15   2       26.90        4.09     15.04 o 
  -3  15   2       11.47       19.64     14.43 o 
  -2  15   2       16.58       15.55     15.04 o 
  -1  15   2        5.72        1.42     13.27 o 
   0  15   2       12.18       15.51     13.27 o 
   1  15   2       37.51       74.18     16.08 o 
   2  15   2        2.07       15.06     14.16 o 
   3  15   2        0.18       -6.68     21.28 o 
   4  15   2        1.88       28.45     14.91 o 
   5  15   2        1.51       -0.61     15.59 o 
   6  15   2       18.75       44.19     26.19 o 
  -5  16   2        1.88       -5.15     15.59 o 
  -4  16   2       34.02       26.19     17.24 o 
  -3  16   2       69.75       86.28     18.52 o 
  -2  16   2       18.03       26.13     23.73 o 
  -1  16   2       12.18       20.77     17.18 o 
   0  16   2        5.58        1.64     15.04 o 
   1  16   2        0.11      -16.03     25.37 o 
   2  16   2       83.00      100.80     18.52 o 
   3  16   2        0.55       -7.31     16.08 o 
   4  16   2        4.61        4.09     16.20 o 
 -15   1   3        7.78      -22.18     23.06 o 
 -14   1   3      225.14      228.77     30.02 o 
 -13   1   3      230.32      227.05     27.40 o 
 -12   1   3      530.58      566.40     25.51 o 
 -11   1   3      235.97      206.74     14.97 o 
 -10   1   3       40.37       46.35      9.93 o 
  -9   1   3      243.29      232.49     13.47 o 
  -8   1   3      954.29      960.89     20.97 o 
  -7   1   3     1343.45     1479.45     24.93 o 
  -6   1   3     2103.26     2050.74     32.13 o 
  -5   1   3     4971.12     5551.92     57.48 o 
  -4   1   3      836.22      820.50     17.52 o 
  -3   1   3     3297.74     3400.90     40.18 o 
  -2   1   3      169.65      182.81      7.71 o 
  -1   1   3     3175.70     3566.91     42.66 o 
   0   1   3      203.02      209.87      8.40 o 
   1   1   3       96.92       85.41      5.67 o 
   2   1   3     2183.28     2314.05     24.14 o 
   3   1   3      466.28      515.08     10.63 o 
   4   1   3        1.45       -0.82      6.94 o 
   5   1   3     5599.98     5802.74     86.80 o 
   6   1   3      105.07      102.93     11.00 o 
   7   1   3      253.39      254.34     14.40 o 
   8   1   3      248.34      249.40     16.56 o 
   9   1   3       22.35       11.79     11.79 o 
  10   1   3       35.12       29.44     13.43 o 
  11   1   3       50.34       24.30     14.72 o 
  12   1   3        0.30       34.24     22.54 o 
  13   1   3        5.62      -13.95     21.90 o 
  14   1   3        3.47       11.38     40.10 o 
 -15   2   3      108.75      190.70     31.81 o 
 -14   2   3      237.81      191.02     67.10 o 
 -13   2   3      113.83       85.42     14.32 o 
 -12   2   3       71.69       59.17     13.70 o 
 -11   2   3      114.66      102.76     12.07 o 
 -10   2   3     1751.41     1706.02     53.15 o 
  -9   2   3     3957.35     4115.15     79.14 o 
  -8   2   3     2975.32     2798.10     38.76 o 
  -7   2   3      931.18      844.35     16.64 o 
  -6   2   3      129.01      100.73      7.11 o 
  -5   2   3     1089.76     1132.32     23.38 o 
  -4   2   3     8607.16     8725.87    152.13 o 
  -3   2   3     1248.18     1190.74     15.46 o 
  -2   2   3     7355.82     7387.92    104.90 o 
  -1   2   3     4576.84     4809.59     52.26 o 
   0   2   3     3494.46     3817.10     36.81 o 
   1   2   3     1413.70     1500.24     16.23 o 
   2   2   3      316.45      294.94      6.49 o 
   3   2   3     3462.37     3521.02     45.56 o 
   4   2   3     4991.53     5107.31    124.97 o 
   5   2   3     6311.29     6192.15     60.60 o 
   6   2   3       40.12       33.62      9.10 o 
   7   2   3       39.38       34.90     10.92 o 
   8   2   3       88.88      123.21     13.70 o 
   9   2   3       23.90       47.46     13.70 o 
  10   2   3      472.43      523.82     23.34 o 
  11   2   3      102.02       44.43     15.37 o 
  12   2   3       82.51       85.11     25.46 o 
  13   2   3       78.52       53.65     26.54 o 
  14   2   3        1.85       -9.86     23.97 o 
 -15   3   3       33.34       -6.70     37.64 o 
 -14   3   3      154.50      204.01     47.46 o 
 -13   3   3      604.74      625.36     22.69 o 
 -12   3   3       75.32      112.34     16.06 o 
 -11   3   3      545.03      473.77     19.17 o 
 -10   3   3      260.25      237.38     15.12 o 
  -9   3   3      246.64      261.25     13.55 o 
  -8   3   3       42.64       40.07      8.72 o 
  -7   3   3     1640.19     1592.49     25.96 o 
  -6   3   3     4205.00     4096.52     46.80 o 
  -5   3   3     3289.05     3039.85     70.73 o 
  -4   3   3      957.49      913.75     14.38 o 
  -3   3   3      436.27      371.69      8.72 o 
  -2   3   3      396.19      421.29     10.59 o 
  -1   3   3     2315.97     2291.24     29.26 o 
   0   3   3     1068.17      931.89     28.01 o 
   1   3   3     7626.55     7192.85     58.31 o 
   2   3   3     3647.78     3533.49     28.42 o 
   3   3   3      413.98      426.63      7.03 o 
   4   3   3        2.26        1.33      3.38 o 
   5   3   3      224.84      213.75      8.96 o 
   6   3   3      102.24      125.27     11.94 o 
   7   3   3      872.86      928.58     27.25 o 
   8   3   3      773.91      705.09     23.85 o 
   9   3   3       77.45       45.13     15.65 o 
  10   3   3      111.10      132.17     23.82 o 
  11   3   3       66.67       72.05     18.53 o 
  12   3   3        2.52       17.18     23.15 o 
  13   3   3       30.51       32.42     40.92 o 
 -14   4   3        5.28       -6.50     22.54 o 
 -13   4   3       34.98       15.96     12.70 o 
 -12   4   3        0.04      -15.99     10.66 o 
 -11   4   3       72.02       45.74     15.83 o 
 -10   4   3      972.77      991.44     35.91 o 
  -9   4   3       46.77       56.42      9.56 o 
  -8   4   3     1663.57     1420.52     25.92 o 
  -7   4   3      254.02      256.46     11.81 o 
  -6   4   3      423.23      413.19     14.47 o 
  -5   4   3       35.43       27.75      6.54 o 
  -4   4   3      434.82      379.24      9.09 o 
  -3   4   3     4842.15     4711.70     45.89 o 
  -2   4   3     3516.66     3342.34     39.60 o 
  -1   4   3     3046.63     2970.07     31.08 o 
   0   4   3     1670.53     1673.47     38.27 o 
   1   4   3      945.53     1045.27     14.77 o 
   2   4   3      130.28      138.64      5.50 o 
   3   4   3      205.93      211.82      7.95 o 
   4   4   3     1251.46     1242.22     16.12 o 
   5   4   3     1547.19     1490.44     21.81 o 
   6   4   3       17.23        4.19      8.89 o 
   7   4   3       35.81       18.10     10.68 o 
   8   4   3        4.15       18.49     11.94 o 
   9   4   3      172.21      212.00     17.25 o 
  10   4   3       74.86       87.20     16.05 o 
  11   4   3       29.05       41.21     16.13 o 
  12   4   3        0.31       -5.22     21.39 o 
  13   4   3       14.38       13.06     24.70 o 
 -14   5   3        0.96      -15.55     23.15 o 
 -13   5   3        5.23       -4.07     15.29 o 
 -12   5   3        5.80        6.34     11.45 o 
 -11   5   3      284.77      305.42     22.02 o 
 -10   5   3        9.23        6.44      9.81 o 
  -9   5   3      122.80      114.42     13.66 o 
  -8   5   3        2.74       15.12      7.61 o 
  -7   5   3      255.64      265.72     14.11 o 
  -6   5   3       33.66       52.81      8.15 o 
  -5   5   3        1.16       10.31      5.94 o 
  -4   5   3        1.24       11.05      4.09 o 
  -3   5   3      384.72      469.28      9.27 o 
  -2   5   3      862.70      940.58     21.50 o 
  -1   5   3      589.44      609.23     13.47 o 
   0   5   3      348.40      311.19     15.83 o 
   1   5   3        8.15       14.35      4.12 o 
   2   5   3      418.30      435.32      9.01 o 
   3   5   3       38.40       37.13      4.74 o 
   4   5   3        1.41        1.19      4.63 o 
   5   5   3        4.88        1.26      4.72 o 
   6   5   3       10.99       15.86      9.73 o 
   7   5   3       43.21       49.92     11.88 o 
   8   5   3       13.67       27.58     12.58 o 
   9   5   3        0.57      -15.45     12.58 o 
  10   5   3       98.58      114.88     17.09 o 
  11   5   3       39.29       58.45     16.56 o 
  12   5   3       16.79        3.27     21.99 o 
  13   5   3        0.66      -14.88     24.86 o 
 -14   6   3        5.97       11.46     24.30 o 
 -13   6   3        3.26        1.49     16.25 o 
 -12   6   3       24.41       10.56     12.40 o 
 -11   6   3      136.97      148.78     15.06 o 
 -10   6   3      213.55      228.09     15.39 o 
  -9   6   3      606.27      559.04     18.91 o 
  -8   6   3      629.10      612.22     20.42 o 
  -7   6   3       10.32        2.83      8.40 o 
  -6   6   3      223.50      216.30     18.58 o 
  -5   6   3      659.53      656.45     16.96 o 
  -4   6   3      330.08      346.61      8.93 o 
  -3   6   3     1430.29     1478.63     17.58 o 
  -2   6   3     1750.58     1723.04     22.47 o 
  -1   6   3     1174.39     1278.67     18.20 o 
   0   6   3      103.00      109.87      7.44 o 
   1   6   3      230.95      248.71      8.77 o 
   2   6   3     1091.42     1113.74     21.97 o 
   3   6   3     1892.69     2089.30     39.05 o 
   4   6   3      755.67      785.29     14.43 o 
   5   6   3      162.07      161.16      8.42 o 
   6   6   3      664.86      574.18     24.80 o 
   7   6   3       19.15       35.12     12.17 o 
   8   6   3       14.37       -1.02     11.94 o 
   9   6   3       40.45       47.32     15.85 o 
  10   6   3        0.87        2.52     15.61 o 
  11   6   3       23.17        0.31     16.61 o 
  12   6   3        1.13       -3.47     23.70 o 
  13   6   3       34.62       45.90     41.73 o 
 -13   7   3      267.20      277.96     22.97 o 
 -12   7   3      489.30      562.48     23.17 o 
 -11   7   3       47.04       42.43     14.11 o 
 -10   7   3        1.13        9.94     12.09 o 
  -9   7   3       19.00       26.12     11.48 o 
  -8   7   3      501.02      482.90     24.67 o 
  -7   7   3     1504.35     1341.00     71.23 o 
  -6   7   3      202.41      194.31     28.64 o 
  -5   7   3     2985.51     2898.77     59.34 o 
  -4   7   3      570.85      539.36     26.06 o 
  -3   7   3     1490.87     1478.61     47.25 o 
  -2   7   3      426.88      424.81     11.02 o 
  -1   7   3      873.59      839.56     17.31 o 
   0   7   3     1998.45     2084.47     26.67 o 
   1   7   3      295.82      245.36     12.76 o 
   2   7   3     2143.14     2061.10     37.56 o 
   3   7   3      292.70      280.90      9.81 o 
   4   7   3       20.09       21.34      8.49 o 
   5   7   3      121.19      142.01      8.66 o 
   6   7   3      135.05      178.11     12.08 o 
   7   7   3      237.96      261.97     20.83 o 
   8   7   3      228.86      196.94     32.73 o 
   9   7   3      102.84       88.18     19.67 o 
  10   7   3       14.89        7.80     19.57 o 
  11   7   3        3.94       -4.07     20.03 o 
  12   7   3        7.01        9.82     36.01 o 
 -13   8   3       40.61       54.01     29.46 o 
 -12   8   3       11.60       14.47     17.91 o 
 -11   8   3      180.28      189.52     34.37 o 
 -10   8   3      417.70      478.94     26.02 o 
  -9   8   3      664.48      715.98     56.46 o 
  -8   8   3     1450.88     1482.29     71.19 o 
  -7   8   3      208.11      164.68     16.20 o 
  -6   8   3        1.98        5.35      7.84 o 
  -5   8   3        3.42       -6.19      6.89 o 
  -4   8   3     1444.03     1294.28     25.19 o 
  -3   8   3     1839.60     1769.61     24.68 o 
  -2   8   3     1980.94     1845.12     28.52 o 
  -1   8   3      711.46      742.15     16.96 o 
   0   8   3      746.79      744.79     16.77 o 
   1   8   3      311.60      299.39     10.74 o 
   2   8   3      192.54      196.97      9.28 o 
   3   8   3      255.03      286.41     17.95 o 
   4   8   3      399.84      455.45     20.08 o 
   5   8   3      251.30      287.80     11.65 o 
   6   8   3      153.52      157.01     16.23 o 
   7   8   3       25.26       24.37     15.59 o 
   8   8   3        0.03      -21.15     14.91 o 
   9   8   3       66.50      124.78     20.23 o 
  10   8   3       71.72       99.81     21.39 o 
  11   8   3       31.29       48.40     31.91 o 
  12   8   3        8.88       47.46     37.64 o 
 -12   9   3       80.15      159.71     23.06 o 
 -11   9   3       29.30       10.98     17.91 o 
 -10   9   3      142.45      144.90     19.07 o 
  -9   9   3        4.86       22.16     14.91 o 
  -8   9   3      212.68      210.65     28.64 o 
  -7   9   3      708.16      715.14     27.70 o 
  -6   9   3       55.31       80.80     11.00 o 
  -5   9   3       27.66       25.73      8.79 o 
  -4   9   3      364.96      330.93     14.17 o 
  -3   9   3      123.75      154.26     10.68 o 
  -2   9   3       37.35       35.52      7.20 o 
  -1   9   3       22.21       26.93      7.20 o 
   0   9   3        3.98        0.49      6.24 o 
   1   9   3       89.54      110.85      8.74 o 
   2   9   3      436.18      466.17     16.93 o 
   3   9   3       29.62       41.33      7.88 o 
   4   9   3       83.66       78.53      8.60 o 
   5   9   3        0.46       -2.83      7.23 o 
   6   9   3       54.88      102.80     13.04 o 
   7   9   3       45.03       59.05     16.20 o 
   8   9   3       54.46       67.21     17.91 o 
   9   9   3        9.26       -8.08     19.07 o 
  10   9   3      132.00      151.91     24.22 o 
  11   9   3       42.73       23.69     54.83 o 
 -12  10   3       17.99      -25.34     19.07 o 
 -11  10   3       21.10       10.82     17.91 o 
 -10  10   3       99.48      103.88     19.07 o 
  -9  10   3        6.63        2.88     14.43 o 
  -8  10   3        0.84       15.55     18.82 o 
  -7  10   3      323.45      314.51     16.96 o 
  -6  10   3      161.52      153.42     15.33 o 
  -5  10   3      620.92      525.67     21.68 o 
  -4  10   3       13.60       10.61      8.15 o 
  -3  10   3      206.13      229.76     41.73 o 
  -2  10   3        3.56        3.27      7.56 o 
  -1  10   3       77.52       58.51      9.10 o 
   0  10   3      135.76      131.59     11.58 o 
   1  10   3        7.82        3.80      6.35 o 
   2  10   3        0.20       -0.76      6.91 o 
   3  10   3       97.50      121.80      9.70 o 
   4  10   3       48.47       49.57      8.83 o 
   5  10   3        3.11        0.70      9.53 o 
   6  10   3       14.01       28.87     10.71 o 
   7  10   3       13.22      -18.82     17.18 o 
   8  10   3       23.85       13.09     18.52 o 
   9  10   3      113.55      141.75     37.64 o 
  10  10   3       33.83       18.35     24.55 o 
  11  10   3       12.69       -0.82     51.55 o 
 -11  11   3       42.23       39.57     19.57 o 
 -10  11   3       56.42       47.46     18.52 o 
  -9  11   3       30.70       18.06     22.09 o 
  -8  11   3      140.65      146.53     34.37 o 
  -7  11   3       27.11        4.07     11.26 o 
  -6  11   3       44.66       17.73     10.31 o 
  -5  11   3       11.09       11.34      9.10 o 
  -4  11   3      220.18      204.32     13.23 o 
  -3  11   3      181.31      208.46     17.18 o 
  -2  11   3      576.89      560.66     33.55 o 
  -1  11   3        6.76       20.38      8.26 o 
   0  11   3       15.59       22.74      7.88 o 
   1  11   3      699.61      629.48     16.79 o 
   2  11   3       50.34       59.91      9.13 o 
   3  11   3      202.87      177.92     13.80 o 
   4  11   3       52.99       48.34      9.43 o 
   5  11   3      278.21      330.26     32.32 o 
   6  11   3       11.39       13.39     11.89 o 
   7  11   3        6.33        1.00     17.91 o 
   8  11   3      352.76      367.34     27.77 o 
   9  11   3       30.75       -6.64     31.10 o 
  10  11   3       31.35       22.12     22.54 o 
 -10  12   3       83.75       51.58     19.07 o 
  -9  12   3       17.70       10.26     17.24 o 
  -8  12   3       30.05       28.91     13.16 o 
  -7  12   3      186.93      207.38     19.18 o 
  -6  12   3       16.38        7.17     11.00 o 
  -5  12   3      227.42      197.43     14.78 o 
  -4  12   3      234.72      238.87     14.78 o 
  -3  12   3       93.50       84.93     13.89 o 
  -2  12   3      776.16      733.38     26.02 o 
  -1  12   3      240.39      240.80     14.35 o 
   0  12   3      374.94      391.48     14.63 o 
   1  12   3     1019.53      995.07     27.17 o 
   2  12   3        4.02        5.58      8.89 o 
   3  12   3       19.54       -2.54     11.13 o 
   4  12   3       52.86       54.20      9.79 o 
   5  12   3      504.65      520.18     21.69 o 
   6  12   3        1.89        9.75     13.13 o 
   7  12   3       36.77       27.67     19.07 o 
   8  12   3        8.59       -5.80     20.23 o 
   9  12   3       55.36       58.92     21.99 o 
  -9  13   3        1.87       -8.29     17.91 o 
  -8  13   3       55.08       94.59     16.30 o 
  -7  13   3       36.58       55.10     13.97 o 
  -6  13   3       49.17       70.29     13.52 o 
  -5  13   3      103.72      133.89     13.96 o 
  -4  13   3       99.76      122.66     16.75 o 
  -3  13   3      129.23      136.78     16.20 o 
  -2  13   3       18.55       12.49     10.52 o 
  -1  13   3       20.86       25.16     11.48 o 
   0  13   3       24.81       -5.30      9.97 o 
   1  13   3      133.53      158.60     11.90 o 
   2  13   3      272.67      288.58     14.33 o 
   3  13   3       24.50       42.18     10.62 o 
   4  13   3       35.75       21.65     10.40 o 
   5  13   3        1.82       -4.91     12.04 o 
   6  13   3        0.26      -18.66     12.44 o 
   7  13   3        0.46       -2.20     18.41 o 
   8  13   3        1.15      -15.34     20.23 o 
  -8  14   3       49.27       86.84     16.01 o 
  -7  14   3       77.93       73.21     15.35 o 
  -6  14   3       52.39       49.84     13.52 o 
  -5  14   3        1.49       10.70     11.94 o 
  -4  14   3       15.13       31.46     15.59 o 
  -3  14   3       14.62       -3.35     18.82 o 
  -2  14   3       46.16       92.80     13.78 o 
  -1  14   3       82.21      106.27     13.40 o 
   0  14   3       32.56       60.03     12.44 o 
   1  14   3       61.42       47.66     12.58 o 
   2  14   3       46.55       46.58     11.10 o 
   3  14   3        1.98       -7.41      9.70 o 
   4  14   3       65.18      104.41     12.90 o 
   5  14   3       87.65      143.74     22.69 o 
   6  14   3       21.46       -1.43     14.22 o 
   7  14   3        5.95      -23.06     18.86 o 
  -6  15   3        3.10       21.51     13.97 o 
  -5  15   3        7.92       10.08     12.50 o 
  -4  15   3        8.61        7.55     14.91 o 
  -3  15   3        1.61        9.00     15.04 o 
  -2  15   3        0.20        4.09     15.55 o 
  -1  15   3        6.44       14.73     13.89 o 
   0  15   3       23.75        5.73     15.04 o 
   1  15   3        2.35       18.00     13.89 o 
   2  15   3        1.89       -0.55     13.74 o 
   3  15   3        0.63       -9.49     14.43 o 
   4  15   3        1.76      -18.96     12.64 o 
   5  15   3        0.40       15.03     18.86 o 
  -4  16   3       27.88       25.47     14.88 o 
  -3  16   3        1.83      -22.57     15.04 o 
  -2  16   3       17.50       20.46     27.00 o 
  -1  16   3       56.87       91.61     22.91 o 
   0  16   3        0.35       -3.27     21.28 o 
   1  16   3        8.45       15.82     15.59 o 
   2  16   3       33.79        9.82     15.59 o 
   3  16   3        1.38       -3.27     15.04 o 
 -14   0   4      627.89      714.10     78.56 o 
 -13   0   4      251.56      297.43     28.06 o 
 -12   0   4      121.43       64.31     26.19 o 
 -11   0   4      192.58      155.07     20.03 o 
 -10   0   4       12.32       -1.70     14.16 o 
  -9   0   4     1786.86     1790.96     45.09 o 
  -8   0   4     4138.43     4009.21    118.66 o 
  -7   0   4     4465.05     4313.05     91.65 o 
  -6   0   4     2586.53     2364.87     46.25 o 
  -5   0   4      991.61      962.50     19.79 o 
  -4   0   4       88.73       65.05      7.15 o 
  -3   0   4     4504.83     4752.82    101.47 o 
  -2   0   4     1720.37     1646.47     47.46 o 
  -1   0   4     7490.02     7161.96    134.21 o 
   0   0   4     1576.82     1495.90     35.19 o 
   1   0   4     1430.57     1458.35     27.70 o 
   2   0   4      510.93      625.20     15.71 o 
   3   0   4       20.22        6.55      9.82 o 
   4   0   4    20706.99    20300.96    374.79 o 
   5   0   4      101.84      117.84     18.00 o 
   6   0   4     1702.87     1649.74     54.01 o 
   7   0   4      871.71      775.77     40.92 o 
   8   0   4      123.64      111.29     24.55 o 
   9   0   4        9.77       15.61     14.91 o 
  10   0   4       11.35        2.29     16.90 o 
  11   0   4       76.68       81.34     19.27 o 
  12   0   4       62.78       70.38     36.01 o 
  13   0   4       40.93       -6.55     36.01 o 
 -14   1   4        1.69        2.74     13.48 o 
 -13   1   4        3.40        4.27     12.48 o 
 -12   1   4     1465.98     1419.70     41.84 o 
 -11   1   4      965.36      950.13     34.95 o 
 -10   1   4      110.79      116.46     14.81 o 
  -9   1   4       56.74       37.03     10.39 o 
  -8   1   4      431.00      417.11     15.52 o 
  -7   1   4      192.65      202.31     10.97 o 
  -6   1   4     2840.06     2981.84     44.39 o 
  -5   1   4     2045.80     1896.43     27.57 o 
  -4   1   4     1590.80     1512.17     24.22 o 
  -3   1   4     6499.54     6631.75     72.79 o 
  -2   1   4      337.82      348.42     11.79 o 
  -1   1   4     1024.08     1169.13     20.75 o 
   0   1   4     1461.03     1569.04     21.04 o 
   1   1   4     1553.96     1632.32     18.04 o 
   2   1   4      688.98      647.22     11.58 o 
   3   1   4     1422.23     1327.36     17.72 o 
   4   1   4      551.53      479.05     17.91 o 
   5   1   4       34.08       42.55     10.42 o 
   6   1   4      731.18      769.57     22.03 o 
   7   1   4      260.80      245.51     15.41 o 
   8   1   4       21.43       53.75     12.50 o 
   9   1   4       55.39       57.21     14.93 o 
  10   1   4      115.35       63.32     25.58 o 
  11   1   4        9.82        8.95     13.02 o 
  12   1   4        3.06      -16.17     23.70 o 
  13   1   4       13.58       17.57     26.02 o 
 -14   2   4      115.39      123.49     17.48 o 
 -13   2   4       16.81        3.35     11.93 o 
 -12   2   4       77.44       40.69     13.05 o 
 -11   2   4      127.50      131.07     13.55 o 
 -10   2   4       64.15       57.98     10.59 o 
  -9   2   4     1126.75     1088.45     39.69 o 
  -8   2   4      643.98      605.01     16.35 o 
  -7   2   4      277.76      290.65     13.47 o 
  -6   2   4       26.87       26.73      7.56 o 
  -5   2   4       12.30        6.60      4.71 o 
  -4   2   4      757.43      782.14     16.67 o 
  -3   2   4      643.80      634.12     20.66 o 
  -2   2   4     2340.25     2604.33     29.96 o 
  -1   2   4      967.57      897.90     17.90 o 
   0   2   4      521.96      509.08      9.80 o 
   1   2   4       89.92      100.46      5.27 o 
   2   2   4      435.51      453.44      9.23 o 
   3   2   4      173.45      178.49      6.72 o 
   4   2   4       47.87       32.11      4.92 o 
   5   2   4       34.69       36.13      8.79 o 
   6   2   4       15.18       23.86     10.05 o 
   7   2   4       96.41       86.86     13.47 o 
   8   2   4      291.57      264.81     19.60 o 
   9   2   4       22.77       15.38     12.74 o 
  10   2   4       17.22       20.56     14.88 o 
  11   2   4        5.55       14.56     15.84 o 
  12   2   4        2.10       23.73     23.15 o 
  13   2   4        1.63      -31.91     25.46 o 
 -14   3   4        4.59        6.36     14.01 o 
 -13   3   4      184.11      167.56     16.65 o 
 -12   3   4       81.85       75.51     13.70 o 
 -11   3   4       23.87       49.81     11.76 o 
 -10   3   4        4.03        9.92     10.37 o 
  -9   3   4      413.63      431.49     16.91 o 
  -8   3   4     1132.35     1162.96     24.13 o 
  -7   3   4       50.77       91.11     17.23 o 
  -6   3   4      116.89      126.15     10.31 o 
  -5   3   4      113.22       97.53      6.50 o 
  -4   3   4     2702.64     3167.14     40.43 o 
  -3   3   4     1073.93     1257.89     21.65 o 
  -2   3   4      830.13      955.86     18.47 o 
  -1   3   4       37.34       43.54      9.88 o 
   0   3   4      143.50      154.36      6.99 o 
   1   3   4      601.94      639.28     10.75 o 
   2   3   4      384.08      393.28      8.78 o 
   3   3   4       84.82       81.91      6.23 o 
   4   3   4      156.39      161.56      7.87 o 
   5   3   4       51.06       51.97     10.05 o 
   6   3   4        4.80        9.43     15.73 o 
   7   3   4        8.76       14.00     11.63 o 
   8   3   4        6.69        7.50     12.21 o 
   9   3   4       92.32       89.33     16.01 o 
  10   3   4        0.24      -22.32     16.45 o 
  11   3   4        2.60       -7.43     15.16 o 
  12   3   4       29.77       29.12     25.38 o 
  13   3   4       11.90       15.82     26.02 o 
 -14   4   4      142.50      141.79     27.47 o 
 -13   4   4      273.69      240.49     24.33 o 
 -12   4   4       80.66       86.27     15.02 o 
 -11   4   4        9.46        6.11     10.78 o 
 -10   4   4       50.86       37.22     10.62 o 
  -9   4   4     3363.00     3345.25     46.18 o 
  -8   4   4     1317.20     1324.16     29.91 o 
  -7   4   4      830.02      835.57     32.61 o 
  -6   4   4     4634.91     4733.87     97.37 o 
  -5   4   4       33.47       28.48      5.91 o 
  -4   4   4      585.06      681.19     39.28 o 
  -3   4   4      468.86      467.42     13.43 o 
  -2   4   4     1398.13     1318.82     22.27 o 
  -1   4   4     2550.33     2665.80     29.70 o 
   0   4   4     4826.17     4737.39     48.68 o 
   1   4   4      911.28      951.09     13.73 o 
   2   4   4        5.58       15.49      4.01 o 
   3   4   4       93.08       91.01      5.42 o 
   4   4   4        5.94       13.09      7.56 o 
   5   4   4     1161.43     1244.77     65.79 o 
   6   4   4      804.67      761.31     22.98 o 
   7   4   4      234.19      197.25     16.01 o 
   8   4   4       37.83       29.96     13.16 o 
   9   4   4        1.05       -4.41     13.01 o 
  10   4   4        0.08       12.19     16.03 o 
  11   4   4        1.97        4.77     16.48 o 
  12   4   4       45.69       25.37     24.30 o 
  13   4   4        0.51        2.55     36.01 o 
 -14   5   4       33.05       21.65     14.54 o 
 -13   5   4      209.31      193.18     17.72 o 
 -12   5   4      627.98      638.22     23.82 o 
 -11   5   4      687.47      732.23     47.25 o 
 -10   5   4      880.45      837.09     42.61 o 
  -9   5   4      383.39      362.91     18.25 o 
  -8   5   4       14.66        9.40     10.05 o 
  -7   5   4       12.65        5.46      9.00 o 
  -6   5   4     3533.67     3400.71     48.14 o 
  -5   5   4      920.17      793.54     15.03 o 
  -4   5   4     1897.22     1853.97     24.43 o 
  -3   5   4     2357.25     2255.61     32.18 o 
  -2   5   4      668.17      620.47     32.83 o 
  -1   5   4      985.28     1061.68     25.97 o 
   0   5   4      485.99      576.08     11.69 o 
   1   5   4     1535.13     1479.68     18.71 o 
   2   5   4      523.40      515.30     13.23 o 
   3   5   4     1531.43     1479.05     20.18 o 
   4   5   4      347.72      335.56     13.94 o 
   5   5   4      183.68      166.84     16.61 o 
   6   5   4      186.50      221.29     15.35 o 
   7   5   4       11.96       13.61     12.58 o 
   8   5   4       25.24       34.94     13.84 o 
   9   5   4      238.16      304.17     48.55 o 
  10   5   4      115.93       73.40     16.96 o 
  11   5   4       24.55       22.91     17.52 o 
  12   5   4       34.01       60.56     36.01 o 
 -13   6   4      143.88      174.17     19.23 o 
 -12   6   4       29.88       20.22     14.96 o 
 -11   6   4       67.95       91.66     16.20 o 
 -10   6   4        1.29       -9.60     11.48 o 
  -9   6   4     1098.54     1000.20     27.67 o 
  -8   6   4      266.73      231.36     17.91 o 
  -7   6   4     1396.09     1317.32     35.82 o 
  -6   6   4     1028.87      973.52     29.49 o 
  -5   6   4      381.05      358.07     24.61 o 
  -4   6   4      164.58      170.72     10.10 o 
  -3   6   4      750.50      677.56     16.56 o 
  -2   6   4     1355.56     1365.11     22.21 o 
  -1   6   4      291.32      235.51      9.13 o 
   0   6   4     4644.30     4521.27     68.65 o 
   1   6   4      104.12       97.80      7.82 o 
   2   6   4      130.53      115.93      6.59 o 
   3   6   4      249.42      252.71     10.41 o 
   4   6   4      368.20      398.63     15.63 o 
   5   6   4      706.91      719.22     45.83 o 
   6   6   4      292.40      302.46     21.99 o 
   7   6   4       17.69       10.41     26.19 o 
   8   6   4       12.27       14.00     16.75 o 
   9   6   4       59.45       59.33     19.64 o 
  10   6   4       79.09       81.40     21.90 o 
  11   6   4       15.73       17.52     26.19 o 
  12   6   4       33.32       83.47     39.28 o 
 -13   7   4        9.42       -0.82     18.52 o 
 -12   7   4        7.04        9.82     17.24 o 
 -11   7   4       38.64       69.14     19.07 o 
 -10   7   4       35.04       58.02     17.91 o 
  -9   7   4      174.61      130.34     17.91 o 
  -8   7   4        0.80        7.40     12.11 o 
  -7   7   4      657.03      650.38     26.02 o 
  -6   7   4      295.05      258.52     17.36 o 
  -5   7   4      101.86      105.81      9.13 o 
  -4   7   4        1.33       10.60      6.89 o 
  -3   7   4      474.36      423.56     12.58 o 
  -2   7   4      116.03      128.29      8.12 o 
  -1   7   4       11.60       13.91      5.73 o 
   0   7   4      333.26      359.54     10.05 o 
   1   7   4      226.96      247.98      8.76 o 
   2   7   4      277.09      282.98     10.75 o 
   3   7   4        4.35        7.04      6.27 o 
   4   7   4        2.56        4.13      8.32 o 
   5   7   4       11.43       -5.73     12.73 o 
   6   7   4       33.54       35.10     15.55 o 
   7   7   4       74.32       79.44     17.91 o 
   8   7   4        0.40       15.57     17.91 o 
   9   7   4       47.42       75.30     28.64 o 
  10   7   4        6.30        9.64     31.10 o 
  11   7   4        3.63      -22.55     22.91 o 
  12   7   4        8.52       21.28     37.64 o 
 -13   8   4        3.11       17.43     37.64 o 
 -12   8   4       10.45       29.01     19.07 o 
 -11   8   4       12.04       38.31     28.64 o 
 -10   8   4       48.16       58.02     24.55 o 
  -9   8   4        7.41       33.55     15.04 o 
  -8   8   4      334.97      361.40     38.46 o 
  -7   8   4      425.33      401.79     21.99 o 
  -6   8   4      110.07      119.77     16.37 o 
  -5   8   4      138.96      152.28     15.04 o 
  -4   8   4      205.24      218.04     10.27 o 
  -3   8   4      686.69      687.21     15.80 o 
  -2   8   4        5.79        5.40      6.38 o 
  -1   8   4       69.27       71.83      7.55 o 
   0   8   4       71.92       73.87      6.70 o 
   1   8   4      254.58      250.71     13.79 o 
   2   8   4       22.77       26.01      6.91 o 
   3   8   4       24.41       15.20      6.88 o 
   4   8   4      132.75      122.28     11.71 o 
   5   8   4       39.39       32.79     20.46 o 
   6   8   4       34.27       25.64     15.59 o 
   7   8   4       23.07       21.86     16.08 o 
   8   8   4        0.46       17.69     17.91 o 
   9   8   4        6.53      -13.49     19.07 o 
  10   8   4        0.64       18.00     20.83 o 
  11   8   4        0.47       -0.49     22.80 o 
 -12   9   4       85.45       89.93     23.06 o 
 -11   9   4      238.16      274.04     39.28 o 
 -10   9   4      104.88      127.68     19.67 o 
  -9   9   4       10.39       11.19     14.43 o 
  -8   9   4        3.35       12.34     14.91 o 
  -7   9   4        1.60       -3.97     14.73 o 
  -6   9   4      483.47      496.76     24.30 o 
  -5   9   4      142.34      134.87     12.58 o 
  -4   9   4       76.15       74.39      8.65 o 
  -3   9   4      725.56      708.16     19.04 o 
  -2   9   4      220.23      247.12     10.83 o 
  -1   9   4       37.75       37.92      6.92 o 
   0   9   4      609.43      622.09     15.88 o 
   1   9   4      140.41      124.23     10.82 o 
   2   9   4      139.03      132.50     11.59 o 
   3   9   4      160.24      129.60      9.67 o 
   4   9   4      100.99      106.63     12.26 o 
   5   9   4       15.47       -0.91     15.59 o 
   6   9   4        3.48      -12.27     16.20 o 
   7   9   4        6.57       12.77     17.24 o 
   8   9   4       53.12       68.69     20.23 o 
   9   9   4       39.27       44.19     21.90 o 
  10   9   4       17.90       -5.08     22.54 o 
  11   9   4       38.80       16.37     23.97 o 
 -11  10   4        0.17       -1.27     17.91 o 
 -10  10   4       39.32       20.43     17.91 o 
  -9  10   4      482.55      501.50     28.34 o 
  -8  10   4      308.47      337.20     24.22 o 
  -7  10   4      104.02       65.91     16.20 o 
  -6  10   4      823.37      820.92     30.09 o 
  -5  10   4       53.93       66.06     11.34 o 
  -4  10   4      144.11      132.95     12.25 o 
  -3  10   4      745.60      743.14     17.76 o 
  -2  10   4      728.20      669.91     16.76 o 
  -1  10   4     1010.55     1029.55     25.34 o 
   0  10   4      943.07      963.62     20.43 o 
   1  10   4      920.38      963.20     20.62 o 
   2  10   4       96.24      108.17     10.44 o 
   3  10   4        0.31        0.98      7.79 o 
   4  10   4       42.49       56.28     11.47 o 
   5  10   4       48.04       72.83     18.52 o 
   6  10   4      103.53      100.09     26.19 o 
   7  10   4        9.05       22.09     18.52 o 
   8  10   4       68.67       87.56     21.99 o 
   9  10   4       27.40        1.04     19.64 o 
  10  10   4       45.11       68.42     23.70 o 
 -11  11   4       20.16       34.84     68.74 o 
 -10  11   4       55.67       68.74     19.67 o 
  -9  11   4       77.66       88.58     28.64 o 
  -8  11   4       77.43       82.04     18.41 o 
  -7  11   4        0.40      -19.91     13.27 o 
  -6  11   4      260.33      236.68     16.83 o 
  -5  11   4       39.09       56.43     11.94 o 
  -4  11   4       97.58       91.67     12.28 o 
  -3  11   4       61.99       82.41     11.00 o 
  -2  11   4        0.96        8.53      7.74 o 
  -1  11   4       33.63       46.49      9.47 o 
   0  11   4      255.75      228.14     12.52 o 
   1  11   4      131.89      157.22     11.18 o 
   2  11   4       11.14       32.02      9.17 o 
   3  11   4       74.31       97.92     10.54 o 
   4  11   4      184.35      194.78     15.63 o 
   5  11   4        0.62        0.40     16.75 o 
   6  11   4        0.01        4.91     17.24 o 
   7  11   4       79.31       97.78     21.20 o 
   8  11   4       83.66       36.58     21.39 o 
   9  11   4        1.88      -32.36     41.73 o 
 -10  12   4       41.17       25.99     19.57 o 
  -9  12   4       16.71       15.55     17.36 o 
  -8  12   4        3.99        4.09     16.20 o 
  -7  12   4        0.26       21.28     16.37 o 
  -6  12   4       31.49       46.71     12.21 o 
  -5  12   4        4.95        1.90     10.92 o 
  -4  12   4        6.38       19.08     10.31 o 
  -3  12   4        1.04       -6.55      9.45 o 
  -2  12   4       16.13        9.47      9.21 o 
  -1  12   4        2.35       12.23      8.66 o 
   0  12   4        0.59        1.76      8.60 o 
   1  12   4      177.87      135.15     17.24 o 
   2  12   4        2.08       -7.54     11.58 o 
   3  12   4       22.28       23.34     10.23 o 
   4  12   4      244.59      278.53     18.20 o 
   5  12   4       45.43        9.17     17.24 o 
   6  12   4        9.60       29.32     20.23 o 
   7  12   4       62.12       62.44     22.54 o 
   8  12   4        9.92        5.20     22.91 o 
  -9  13   4        1.46       -6.55     18.52 o 
  -8  13   4       35.42       36.01     18.41 o 
  -7  13   4       23.29       13.32     13.16 o 
  -6  13   4       29.34       24.55     12.50 o 
  -5  13   4       20.07       27.82     12.28 o 
  -4  13   4        0.81      -14.93     10.59 o 
  -3  13   4        5.54        9.10     11.00 o 
  -2  13   4       79.37       79.32     12.98 o 
  -1  13   4       27.80       16.61     10.16 o 
   0  13   4        7.68       -2.96      9.15 o 
   1  13   4       23.39       17.40     10.34 o 
   2  13   4       51.43       31.74     10.62 o 
   3  13   4       14.72        1.30     10.14 o 
   4  13   4       82.52       69.51     14.93 o 
   5  13   4       26.65       42.91     18.41 o 
   6  13   4        8.80       31.05     20.03 o 
   7  13   4        0.05      -18.82     30.28 o 
  -7  14   4       51.49       40.92     14.47 o 
  -6  14   4        7.15      -20.56     17.58 o 
  -5  14   4       12.12        4.43     12.58 o 
  -4  14   4        1.17       10.68     11.63 o 
  -3  14   4       70.96       66.33     12.16 o 
  -2  14   4       10.00        1.16     10.51 o 
  -1  14   4       26.12       39.21     12.64 o 
   0  14   4       10.99        8.56     10.74 o 
   1  14   4       40.71       53.21     19.13 o 
   2  14   4        2.45      -14.79      9.86 o 
   3  14   4       11.87       15.38     14.17 o 
   4  14   4        4.19       19.17     13.97 o 
   5  14   4        3.17       17.35     20.23 o 
   6  14   4       16.19       27.00     22.09 o 
  -5  15   4        0.82        3.57     24.23 o 
  -4  15   4        0.63      -10.14     12.58 o 
  -3  15   4       10.38       24.46     11.90 o 
  -2  15   4        4.95       -7.51     11.81 o 
  -1  15   4        0.42      -15.32     15.57 o 
   0  15   4       29.23       45.25     13.60 o 
   1  15   4       10.69        7.20     12.96 o 
   2  15   4        6.37        8.66     14.17 o 
   3  15   4       12.97       41.90     15.06 o 
   4  15   4       19.82       33.06     16.30 o 
 -14   1   5        5.83      -13.84     13.55 o 
 -13   1   5        1.73       -5.29     15.12 o 
 -12   1   5      131.34      135.07     14.66 o 
 -11   1   5      282.94      289.02     17.52 o 
 -10   1   5     1002.62     1068.01     26.35 o 
  -9   1   5      771.82      739.02     21.45 o 
  -8   1   5       13.08       18.32     10.05 o 
  -7   1   5       10.22       11.61     12.11 o 
  -6   1   5      133.38      125.76     15.04 o 
  -5   1   5      486.63      558.95     39.28 o 
  -4   1   5     1447.02     1437.58     38.05 o 
  -3   1   5     2213.02     2346.54     35.84 o 
  -2   1   5      374.42      359.70     18.22 o 
  -1   1   5     2546.07     2719.68     38.72 o 
   0   1   5      283.26      311.99      9.32 o 
   1   1   5      693.50      684.14     13.42 o 
   2   1   5       26.92       22.01      4.80 o 
   3   1   5       34.37       47.52     10.42 o 
   4   1   5      344.52      338.97     18.00 o 
   5   1   5      203.71      202.80     13.40 o 
   6   1   5       25.79       13.00     10.68 o 
   7   1   5     1613.85     1474.38     33.67 o 
   8   1   5        1.32        4.91     13.01 o 
   9   1   5        0.83      -20.09     13.40 o 
  10   1   5       13.57       21.83     15.35 o 
  11   1   5       19.32       18.84     14.29 o 
  12   1   5        2.17        8.17     14.89 o 
 -14   2   5      306.22      261.66     20.02 o 
 -13   2   5      576.09      611.75     24.86 o 
 -12   2   5      963.83      912.46     42.76 o 
 -11   2   5      406.10      386.59     18.55 o 
 -10   2   5       36.09       18.41     10.64 o 
  -9   2   5       48.47       34.37     11.34 o 
  -8   2   5     1087.80     1085.22     24.29 o 
  -7   2   5     5027.29     5084.03     68.29 o 
  -6   2   5     3807.88     3459.40    117.02 o 
  -5   2   5     1554.63     1558.39     50.74 o 
  -4   2   5     1347.13     1447.55     25.74 o 
  -3   2   5      254.50      260.62     11.79 o 
  -2   2   5     1904.97     2000.68     27.34 o 
  -1   2   5      536.46      530.25     16.97 o 
   0   2   5     1355.63     1331.24     18.41 o 
   1   2   5     1084.76     1070.29     15.93 o 
   2   2   5     1850.24     1853.31     28.54 o 
   3   2   5       82.25       94.53      9.56 o 
   4   2   5        5.64        7.82      8.40 o 
   5   2   5      383.05      333.57     19.99 o 
   6   2   5      372.97      389.14     26.71 o 
   7   2   5      897.74      902.34     27.26 o 
   8   2   5       36.08       32.81     13.52 o 
   9   2   5        1.15      -18.20     14.35 o 
  10   2   5       37.02       28.92     17.09 o 
  11   2   5        0.00       -7.18     24.93 o 
  12   2   5       20.60       18.89     15.43 o 
 -14   3   5       69.99       37.01     14.85 o 
 -13   3   5        1.80        2.67     13.86 o 
 -12   3   5      127.91      157.77     15.88 o 
 -11   3   5      589.51      576.10     43.59 o 
 -10   3   5      495.56      561.31     25.06 o 
  -9   3   5     1552.61     1430.57     33.64 o 
  -8   3   5      774.80      712.43     23.15 o 
  -7   3   5        6.65       -5.76     12.16 o 
  -6   3   5      809.88      788.35     38.46 o 
  -5   3   5      360.24      406.27     22.91 o 
  -4   3   5     3164.69     3112.45     42.80 o 
  -3   3   5     1804.22     1642.00     27.91 o 
  -2   3   5      527.38      488.17     20.55 o 
  -1   3   5     1182.36     1202.15     19.06 o 
   0   3   5      431.13      493.53     11.07 o 
   1   3   5      142.60      123.42      6.81 o 
   2   3   5      179.47      170.98      7.26 o 
   3   3   5      482.92      442.02     13.04 o 
   4   3   5      617.26      625.78     19.23 o 
   5   3   5      257.39      261.88     15.06 o 
   6   3   5       14.06       11.41     11.00 o 
   7   3   5        1.24        6.09     12.21 o 
   8   3   5        7.60        5.29     13.16 o 
   9   3   5       12.54       19.95     15.35 o 
  10   3   5       74.88      105.90     21.10 o 
  11   3   5        1.49       -6.19     21.30 o 
  12   3   5       14.46      -15.50     18.47 o 
 -14   4   5       22.95       14.07     16.86 o 
 -13   4   5      228.81      260.92     47.29 o 
 -12   4   5       39.76       47.71     15.16 o 
 -11   4   5      249.20      254.60     22.59 o 
 -10   4   5       42.86       18.95     16.36 o 
  -9   4   5        1.80       -8.85     10.31 o 
  -8   4   5      538.79      526.88     20.37 o 
  -7   4   5       26.40       19.03     14.42 o 
  -6   4   5     2412.87     2008.51     48.28 o 
  -5   4   5      113.13       82.68     18.00 o 
  -4   4   5      507.29      522.37     18.97 o 
  -3   4   5      317.91      345.54     16.64 o 
  -2   4   5       15.90        1.98      8.57 o 
  -1   4   5     2111.24     2083.79     33.25 o 
   0   4   5     1015.82     1002.57     18.62 o 
   1   4   5      931.87      897.01     17.12 o 
   2   4   5      800.39      761.33     20.79 o 
   3   4   5       36.96       37.62      7.92 o 
   4   4   5        0.08       13.91     11.57 o 
   5   4   5       18.62        6.03     10.68 o 
   6   4   5       62.54       77.52     13.84 o 
   7   4   5      231.21      234.86     18.25 o 
   8   4   5        1.31       -0.55     13.23 o 
   9   4   5        8.40       -2.80     17.91 o 
  10   4   5        4.34        1.08     20.23 o 
  11   4   5        9.01       13.18     22.80 o 
  12   4   5        3.05       -3.76     22.80 o 
 -13   5   5        8.13      -15.82     17.24 o 
 -12   5   5        0.80      -17.18     16.20 o 
 -11   5   5       50.18       58.39     17.91 o 
 -10   5   5       29.65       72.11     17.91 o 
  -9   5   5      294.28      245.89     20.83 o 
  -8   5   5       47.15       58.86     15.59 o 
  -7   5   5       36.28       23.73     15.55 o 
  -6   5   5        1.22       -4.91     10.42 o 
  -5   5   5      224.06      272.06     28.64 o 
  -4   5   5       46.89       67.79      8.67 o 
  -3   5   5       40.97       27.90      7.20 o 
  -2   5   5       51.10       72.96      8.65 o 
  -1   5   5      306.84      344.54     13.16 o 
   0   5   5      224.22      230.44     10.11 o 
   1   5   5      148.68      141.20      8.42 o 
   2   5   5      107.49      126.71      8.46 o 
   3   5   5       15.59       30.70      8.32 o 
   4   5   5       21.43       29.96     13.27 o 
   5   5   5       20.84       51.65     15.59 o 
   6   5   5       35.36       34.72     18.00 o 
   7   5   5        4.67       -9.32     14.91 o 
   8   5   5        0.74      -24.12     16.08 o 
   9   5   5        1.05        7.89     19.07 o 
  10   5   5       17.00       -4.11     20.23 o 
  11   5   5        0.03       -4.74     21.90 o 
 -13   6   5       63.56      128.81     23.06 o 
 -12   6   5       79.31      117.34     47.46 o 
 -11   6   5       72.00       93.58     20.23 o 
 -10   6   5        3.67      -19.44     14.16 o 
  -9   6   5       15.15        4.91     15.04 o 
  -8   6   5      169.74      201.88     29.46 o 
  -7   6   5      957.44      944.80     52.37 o 
  -6   6   5      750.87      809.97     48.28 o 
  -5   6   5       65.56       75.40     10.06 o 
  -4   6   5      879.38      950.78     21.36 o 
  -3   6   5        1.64        5.46      6.69 o 
  -2   6   5      180.22      186.49     11.26 o 
  -1   6   5      524.27      536.02     16.26 o 
   0   6   5      361.85      384.05     12.62 o 
   1   6   5      180.71      182.85     11.92 o 
   2   6   5      431.18      448.23     13.40 o 
   3   6   5      217.79      223.68     13.23 o 
   4   6   5      130.68      158.19     17.36 o 
   5   6   5      314.23      323.15     22.54 o 
   6   6   5       24.03       12.75     16.75 o 
   7   6   5       25.88        8.24     23.73 o 
   8   6   5      108.16      103.11     21.39 o 
   9   6   5        7.32        4.21     20.03 o 
  10   6   5        2.80      -17.02     20.03 o 
  11   6   5        1.15      -11.87     22.80 o 
 -12   7   5       74.87       55.84     19.57 o 
 -11   7   5      375.59      325.82     47.46 o 
 -10   7   5      970.18     1042.80     60.56 o 
  -9   7   5      198.95      237.77     21.90 o 
  -8   7   5       98.19      116.15     28.64 o 
  -7   7   5      289.62      308.35     21.39 o 
  -6   7   5       17.74       18.55     12.11 o 
  -5   7   5      669.79      620.63     22.07 o 
  -4   7   5      139.03      137.16     10.82 o 
  -3   7   5     1903.23     1870.61     38.60 o 
  -2   7   5      131.79      167.88     17.97 o 
  -1   7   5     1762.67     1777.37     37.41 o 
   0   7   5      167.80      185.93      8.89 o 
   1   7   5      148.22      144.59      8.66 o 
   2   7   5      747.74      766.68     19.40 o 
   3   7   5       20.70       10.67      9.13 o 
   4   7   5      324.72      337.75     22.54 o 
   5   7   5      203.23      195.12     19.67 o 
   6   7   5       38.14       36.27     17.91 o 
   7   7   5       75.75       81.51     40.10 o 
   8   7   5        0.09      -10.21     16.75 o 
   9   7   5        0.97      -15.24     20.23 o 
  10   7   5       16.73       17.44     28.64 o 
  11   7   5       23.84       21.47     33.55 o 
 -12   8   5       83.41      124.39     23.70 o 
 -11   8   5      183.44      220.51     25.38 o 
 -10   8   5       16.62       19.85     17.69 o 
  -9   8   5       58.12       50.42     17.91 o 
  -8   8   5      122.64       98.77     17.24 o 
  -7   8   5      990.52      926.18     51.55 o 
  -6   8   5     1349.68     1352.64     38.14 o 
  -5   8   5      139.65      148.29     11.79 o 
  -4   8   5      133.17      160.17     11.79 o 
  -3   8   5      692.64      678.38     19.42 o 
  -2   8   5      696.81      650.63     19.11 o 
  -1   8   5      995.91      954.11     19.33 o 
   0   8   5      359.51      372.69     12.31 o 
   1   8   5      223.72      258.13     10.53 o 
   2   8   5      763.78      766.78     16.45 o 
   3   8   5      331.15      384.13     23.64 o 
   4   8   5        7.19        3.27     15.04 o 
   5   8   5       28.40        8.24     16.08 o 
   6   8   5        5.07       -1.16     17.91 o 
   7   8   5       55.82       83.72     19.67 o 
   8   8   5       50.28       60.30     21.90 o 
   9   8   5        7.89      -12.32     47.46 o 
  10   8   5        2.23      -32.08     21.39 o 
 -11   9   5        8.40       11.36     19.07 o 
 -10   9   5      119.81      143.90     29.46 o 
  -9   9   5       46.85       63.25     17.91 o 
  -8   9   5      154.84      203.66     21.39 o 
  -7   9   5       85.81      102.71     24.55 o 
  -6   9   5      424.37      382.68     22.54 o 
  -5   9   5      298.81      266.53     14.99 o 
  -4   9   5       65.85       58.15     10.31 o 
  -3   9   5        9.55       22.37      9.45 o 
  -2   9   5      216.11      178.06     10.78 o 
  -1   9   5       28.21       39.64      7.46 o 
   0   9   5       32.95       35.49      8.24 o 
   1   9   5        6.33       17.23      7.10 o 
   2   9   5       10.17       18.01      7.10 o 
   3   9   5        2.91       -0.12     10.05 o 
   4   9   5       54.02       56.49     16.51 o 
   5   9   5       44.78       40.10     18.52 o 
   6   9   5       10.12        7.34     17.91 o 
   7   9   5        0.16       -0.72     18.41 o 
   8   9   5       11.95       14.91     20.73 o 
   9   9   5        0.22        1.51     22.54 o 
  10   9   5        8.28       -4.13     24.22 o 
 -11  10   5        1.41       15.29     20.23 o 
 -10  10   5       38.99       20.28     19.07 o 
  -9  10   5       38.58       37.64     18.52 o 
  -8  10   5      122.63      113.03     19.07 o 
  -7  10   5        5.07        3.47     15.55 o 
  -6  10   5        3.88        3.98     13.27 o 
  -5  10   5      358.26      313.80     21.90 o 
  -4  10   5       60.33       69.56     11.54 o 
  -3  10   5      370.63      327.97     13.94 o 
  -2  10   5        6.50        2.38      8.56 o 
  -1  10   5       40.22       53.87      8.47 o 
   0  10   5        4.20        5.70      7.77 o 
   1  10   5       18.50       -1.81      7.51 o 
   2  10   5       75.65       66.39      9.02 o 
   3  10   5       57.05       35.14     11.51 o 
   4  10   5        0.04       -9.82     15.59 o 
   5  10   5       36.72       18.00     18.52 o 
   6  10   5       23.24       25.42     19.57 o 
   7  10   5        0.45       -4.91     18.52 o 
   8  10   5        3.99       -5.73     21.99 o 
   9  10   5        4.13        1.12     21.90 o 
 -10  11   5       41.67       33.85     25.37 o 
  -9  11   5      124.96      183.40     23.70 o 
  -8  11   5      104.04      122.14     20.73 o 
  -7  11   5        1.68        4.09     16.20 o 
  -6  11   5       13.01       15.55     15.04 o 
  -5  11   5        7.57       18.69     13.74 o 
  -4  11   5       78.07       92.03     11.23 o 
  -3  11   5       32.44       30.79      9.28 o 
  -2  11   5      125.94      127.10     11.02 o 
  -1  11   5        9.77        5.22      7.65 o 
   0  11   5       32.95       28.70      8.36 o 
   1  11   5        8.59        6.59      8.33 o 
   2  11   5       15.48       20.60      9.43 o 
   3  11   5       78.88       71.79     13.90 o 
   4  11   5       91.21      108.99     19.57 o 
   5  11   5      142.60      104.72     36.01 o 
   6  11   5       17.52       29.80     40.10 o 
   7  11   5       78.52       64.71     23.70 o 
   8  11   5       12.73       17.18     23.15 o 
  -9  12   5       51.66       25.37     33.55 o 
  -8  12   5       68.15       35.32     17.69 o 
  -7  12   5       35.50       28.11     16.75 o 
  -6  12   5       40.63       22.85     16.08 o 
  -5  12   5      104.46      108.77     17.91 o 
  -4  12   5       94.99       92.30     13.52 o 
  -3  12   5        0.42      -11.18      9.19 o 
  -2  12   5       87.51       89.85      9.97 o 
  -1  12   5       71.33       77.44     10.01 o 
   0  12   5      231.39      260.46     13.10 o 
   1  12   5       55.51       51.51     10.09 o 
   2  12   5      267.40      278.70     13.79 o 
   3  12   5      196.50      211.41     17.75 o 
   4  12   5        3.29       -8.78     19.64 o 
   5  12   5        7.52      -26.98     19.07 o 
   6  12   5        1.03      -13.91     30.28 o 
   7  12   5       39.16       57.36     31.10 o 
  -8  13   5        3.45        8.18     27.82 o 
  -7  13   5        7.61        0.82     17.36 o 
  -6  13   5        1.10        3.97     16.08 o 
  -5  13   5       34.45       51.77     13.16 o 
  -4  13   5       69.92       83.85     14.78 o 
  -3  13   5       33.49       37.28     12.58 o 
  -2  13   5       20.74       29.78      9.58 o 
  -1  13   5      119.30      114.61     11.80 o 
   0  13   5        6.64       13.47      9.61 o 
   1  13   5       10.02       -1.58      9.19 o 
   2  13   5        6.94      -10.90     12.44 o 
   3  13   5       11.54       13.60     14.01 o 
   4  13   5       59.36       60.38     21.90 o 
   5  13   5       19.35       29.99     21.39 o 
   6  13   5        2.34       -8.35     22.54 o 
  -6  14   5       39.07       50.09     21.28 o 
  -5  14   5       60.87       78.71     15.73 o 
  -4  14   5       50.05       70.05     15.12 o 
  -3  14   5        4.29       14.73     12.07 o 
  -2  14   5        1.25       13.56     11.57 o 
  -1  14   5        0.44       -4.25      9.84 o 
   0  14   5       16.46       34.99     10.71 o 
   1  14   5       23.92       30.40     10.61 o 
   2  14   5       12.14       31.20     14.66 o 
   3  14   5        4.53       -3.45     17.70 o 
   4  14   5       11.02        5.73     27.00 o 
  -3  15   5        4.13       10.07     14.20 o 
  -2  15   5        8.72        9.49     11.76 o 
  -1  15   5        0.20        2.69     11.81 o 
   0  15   5        1.12      -11.92     10.18 o 
   1  15   5        9.38       25.17     10.92 o 
 -13   0   6      619.79      545.04     34.49 o 
 -12   0   6     1126.91     1103.10     58.92 o 
 -11   0   6     1033.67     1140.74     57.28 o 
 -10   0   6      448.14      432.07     39.28 o 
  -9   0   6      546.42      405.89     37.64 o 
  -8   0   6      788.86      785.59     47.46 o 
  -7   0   6      226.59      279.87     29.46 o 
  -6   0   6     2930.22     3227.47     90.02 o 
  -5   0   6     4250.59     4225.82    106.38 o 
  -4   0   6     1730.43     1626.73     36.17 o 
  -3   0   6     1422.00     1394.42     52.37 o 
  -2   0   6     1227.41     1317.50     47.46 o 
  -1   0   6      164.56      141.01     12.73 o 
   0   0   6      184.06      172.34     13.27 o 
   1   0   6     1449.04     1403.00     30.52 o 
   2   0   6       70.36       39.28     16.37 o 
   3   0   6      339.97      373.16     26.19 o 
   4   0   6      617.01      671.03     36.01 o 
   5   0   6       47.30       55.65     19.64 o 
   6   0   6     2012.24     1738.12     60.56 o 
   7   0   6        1.29       22.91     21.28 o 
   8   0   6      192.04      219.42     23.15 o 
   9   0   6      102.09       99.45     21.20 o 
  10   0   6      130.09       91.73     22.80 o 
  11   0   6        0.48      -30.67     20.45 o 
 -13   1   6       11.23        9.47     16.12 o 
 -12   1   6       60.38       58.13     15.61 o 
 -11   1   6       91.39       50.63     14.47 o 
 -10   1   6      955.48      991.43     37.60 o 
  -9   1   6     1048.89     1062.77     37.60 o 
  -8   1   6      402.27      381.95     24.86 o 
  -7   1   6      227.18      214.32     20.23 o 
  -6   1   6      461.82      453.95     24.86 o 
  -5   1   6      148.84      162.95     17.36 o 
  -4   1   6      152.36      182.16     12.26 o 
  -3   1   6      703.39      636.34     19.23 o 
  -2   1   6      889.96      889.35     22.31 o 
  -1   1   6     1334.58     1261.66     22.02 o 
   0   1   6      222.39      184.64     11.59 o 
   1   1   6     1056.07     1178.45     18.43 o 
   2   1   6       23.53        8.53      9.73 o 
   3   1   6      130.70      119.09     11.94 o 
   4   1   6       72.08       81.14     11.48 o 
   5   1   6       75.69       76.23     11.88 o 
   6   1   6       61.29       55.71     13.16 o 
   7   1   6       26.23       20.76     13.52 o 
   8   1   6      201.78      161.08     18.57 o 
   9   1   6        9.64        1.99     15.16 o 
  10   1   6       19.92       10.72     14.72 o 
  11   1   6        1.22        2.09     14.82 o 
 -13   2   6       18.88       45.57     16.86 o 
 -12   2   6      218.65      203.55     19.80 o 
 -11   2   6       25.68       13.59     13.78 o 
 -10   2   6      125.45      100.71     19.07 o 
  -9   2   6       77.18       83.63     17.36 o 
  -8   2   6      323.32      309.86     18.64 o 
  -7   2   6      627.26      609.26     23.26 o 
  -6   2   6      455.92      466.65     52.37 o 
  -5   2   6      121.53      113.81     15.59 o 
  -4   2   6        3.11        7.82      7.92 o 
  -3   2   6       32.85       25.84      7.13 o 
  -2   2   6      437.42      485.15     17.21 o 
  -1   2   6       55.10       56.93      8.17 o 
   0   2   6      500.39      534.86     12.87 o 
   1   2   6      171.90      167.71      8.52 o 
   2   2   6      214.52      190.80     12.26 o 
   3   2   6       27.62       25.64      9.13 o 
   4   2   6       71.54       68.38     14.96 o 
   5   2   6       43.25       34.28     11.94 o 
   6   2   6        1.16       -7.64     11.34 o 
   7   2   6        5.81      -13.02     21.20 o 
   8   2   6        1.89       14.27     14.78 o 
   9   2   6       14.57        9.90     16.56 o 
  10   2   6       84.01       64.01     19.42 o 
  11   2   6        3.08       21.74     19.00 o 
 -13   3   6        2.42      -10.14     17.05 o 
 -12   3   6       34.63       26.15     15.73 o 
 -11   3   6      145.37      186.42     18.57 o 
 -10   3   6       40.63       78.60     14.47 o 
  -9   3   6       15.55       29.46     16.20 o 
  -8   3   6       87.17       85.01     16.75 o 
  -7   3   6      411.48      464.63     53.19 o 
  -6   3   6      648.35      627.73     27.70 o 
  -5   3   6        9.42       11.16     21.28 o 
  -4   3   6       24.20       12.27      8.14 o 
  -3   3   6      137.20      155.14     11.48 o 
  -2   3   6      724.15      799.84     32.90 o 
  -1   3   6      291.67      366.90     17.43 o 
   0   3   6      363.81      399.26     13.31 o 
   1   3   6       49.66       49.80      7.14 o 
   2   3   6       26.95       36.01     12.73 o 
   3   3   6       80.33       45.83     13.89 o 
   4   3   6       61.48       55.59     15.59 o 
   5   3   6        1.77       16.56     14.43 o 
   6   3   6       14.72        2.73     15.59 o 
   7   3   6        9.74        3.05     16.75 o 
   8   3   6       18.83       -0.96     40.92 o 
   9   3   6       12.57        6.55     31.10 o 
  10   3   6        7.76      -30.15     45.83 o 
  11   3   6        7.10       -9.66     23.06 o 
 -13   4   6       98.40       86.47     20.73 o 
 -12   4   6      309.06      328.06     27.18 o 
 -11   4   6      747.85      799.15     84.29 o 
 -10   4   6      263.84      311.17     25.38 o 
  -9   4   6       40.42       32.73     21.28 o 
  -8   4   6       74.33       40.10     15.04 o 
  -7   4   6     1170.17     1250.34     58.10 o 
  -6   4   6      952.23     1050.13     58.10 o 
  -5   4   6      928.75      912.27     45.83 o 
  -4   4   6     3001.93     3145.60     45.39 o 
  -3   4   6       24.36       41.02      9.02 o 
  -2   4   6       82.41      100.16      9.97 o 
  -1   4   6       49.70       66.28      9.35 o 
   0   4   6      362.16      361.49     13.29 o 
   1   4   6      680.47      700.20     18.90 o 
   2   4   6      465.50      425.62     22.54 o 
   3   4   6      296.24      280.12     33.55 o 
   4   4   6      109.92      119.44     18.00 o 
   5   4   6        6.87       -4.91     14.91 o 
   6   4   6        1.64      -11.34     15.59 o 
   7   4   6       94.37      111.03     27.00 o 
   8   4   6       92.04       79.02     34.37 o 
   9   4   6       18.03       18.82     20.83 o 
  10   4   6       11.29       37.36     23.70 o 
  11   4   6        0.06       -4.75     22.80 o 
 -12   5   6        1.59       -1.37     17.91 o 
 -11   5   6       31.49       45.13     19.07 o 
 -10   5   6      257.81      263.41     24.86 o 
  -9   5   6      979.65      960.00     80.20 o 
  -8   5   6     1401.48     1306.34     40.97 o 
  -7   5   6      482.24      541.90     35.19 o 
  -6   5   6       12.82       34.37     13.89 o 
  -5   5   6      793.55      782.17     29.82 o 
  -4   5   6      593.07      582.50     18.66 o 
  -3   5   6      215.11      209.90     13.16 o 
  -2   5   6     1038.71     1012.10     27.54 o 
  -1   5   6      467.27      417.99     15.61 o 
   0   5   6      329.22      372.44     13.42 o 
   1   5   6        2.34        2.41      7.14 o 
   2   5   6      637.90      633.73     30.39 o 
   3   5   6      105.69      107.79     16.75 o 
   4   5   6       42.78       32.73     16.20 o 
   5   5   6       98.50      121.19     19.07 o 
   6   5   6       31.75       42.40     18.41 o 
   7   5   6       64.37       34.95     19.57 o 
   8   5   6       92.38       76.92     20.83 o 
   9   5   6        2.63       13.09     21.99 o 
  10   5   6        1.92      -31.48     21.63 o 
 -12   6   6      371.95      346.65     28.86 o 
 -11   6   6      436.32      460.10     30.02 o 
 -10   6   6      102.29       67.48     19.67 o 
  -9   6   6      136.82      117.68     20.73 o 
  -8   6   6      204.15      188.61     21.20 o 
  -7   6   6      226.41      223.89     23.73 o 
  -6   6   6      161.18      159.77     17.91 o 
  -5   6   6     1296.05     1132.10     42.55 o 
  -4   6   6      467.93      452.18     22.10 o 
  -3   6   6      254.77      267.38     13.92 o 
  -2   6   6       64.56       71.63     14.18 o 
  -1   6   6       15.20       -0.81      7.25 o 
   0   6   6      155.38      163.19     10.42 o 
   1   6   6      213.71      223.90     11.86 o 
   2   6   6      829.29      800.95     23.47 o 
   3   6   6       11.55       26.73     15.59 o 
   4   6   6        0.81        6.97     15.59 o 
   5   6   6      267.52      252.13     23.70 o 
   6   6   6       60.56       15.57     19.07 o 
   7   6   6       73.88       59.34     20.23 o 
   8   6   6       14.56        7.36     20.83 o 
   9   6   6        0.62        8.56     22.37 o 
  10   6   6        1.49      -18.48     23.53 o 
 -12   7   6        1.53       -6.45     19.57 o 
 -11   7   6       61.09       52.47     31.91 o 
 -10   7   6       66.12       82.85     20.23 o 
  -9   7   6       47.38       49.92     17.36 o 
  -8   7   6       47.71       45.49     16.75 o 
  -7   7   6       85.04       64.71     16.20 o 
  -6   7   6        1.37       -9.82     12.73 o 
  -5   7   6      563.21      565.11     45.83 o 
  -4   7   6       45.06       53.88     10.82 o 
  -3   7   6       77.75       98.87     11.48 o 
  -2   7   6        3.48        6.73      8.89 o 
  -1   7   6      203.94      175.12     11.51 o 
   0   7   6      164.38      143.60     11.07 o 
   1   7   6        0.36       -5.27      7.66 o 
   2   7   6      198.56      256.81     16.13 o 
   3   7   6       15.11       42.25     15.59 o 
   4   7   6       62.81       87.16     19.07 o 
   5   7   6        0.21      -24.32     16.75 o 
   6   7   6        4.89        2.22     17.91 o 
   7   7   6        5.75      -14.96     20.23 o 
   8   7   6        3.99       -6.31     20.23 o 
   9   7   6       10.06      -12.89     23.06 o 
 -11   8   6        0.68       -9.92     19.57 o 
 -10   8   6       58.39       56.44     20.23 o 
  -9   8   6        0.04       -9.29     16.08 o 
  -8   8   6        2.62       10.67     16.75 o 
  -7   8   6        4.40       16.37     22.91 o 
  -6   8   6      274.47      280.06     29.46 o 
  -5   8   6      313.22      345.98     26.19 o 
  -4   8   6       29.24       25.65     10.52 o 
  -3   8   6      337.24      364.87     16.48 o 
  -2   8   6       12.23       29.62      9.86 o 
  -1   8   6      222.79      223.38     14.17 o 
   0   8   6        6.85       21.53      8.28 o 
   1   8   6       81.23       89.94     10.20 o 
   2   8   6        3.17       14.63     11.08 o 
   3   8   6       91.68       85.25     17.36 o 
   4   8   6       59.87       37.70     17.91 o 
   5   8   6        0.47        1.69     17.91 o 
   6   8   6       28.10       21.14     33.55 o 
   7   8   6        1.40        0.09     21.39 o 
   8   8   6        0.88       -7.48     21.39 o 
   9   8   6        1.54      -10.64     24.30 o 
 -10   9   6       60.91       48.28     20.83 o 
  -9   9   6      376.84      375.73     28.66 o 
  -8   9   6      161.85      187.02     31.10 o 
  -7   9   6       57.51       80.01     17.24 o 
  -6   9   6       90.90      129.94     21.28 o 
  -5   9   6      102.49      110.52     24.55 o 
  -4   9   6       70.04       65.02     11.67 o 
  -3   9   6       56.53       58.19     11.26 o 
  -2   9   6        9.98        2.27     10.05 o 
  -1   9   6      186.95      206.11     12.85 o 
   0   9   6      145.63      139.48     11.59 o 
   1   9   6       48.49       60.19     10.06 o 
   2   9   6       59.40       41.92     13.01 o 
   3   9   6       27.72       13.04     25.37 o 
   4   9   6        4.53        2.48     17.91 o 
   5   9   6        1.86      -13.09     18.52 o 
   6   9   6        6.43        4.81     19.07 o 
   7   9   6       12.43       15.53     21.39 o 
   8   9   6        0.05       21.82     22.54 o 
 -10  10   6       36.86       94.60     23.06 o 
  -9  10   6       27.76       43.96     20.73 o 
  -8  10   6        5.88       19.64     17.36 o 
  -7  10   6      146.58      123.70     19.67 o 
  -6  10   6      246.24      209.01     21.20 o 
  -5  10   6       63.48       71.54     16.75 o 
  -4  10   6      356.03      369.34     17.97 o 
  -3  10   6       43.72       37.56     11.88 o 
  -2  10   6      369.17      415.31     16.70 o 
  -1  10   6      102.57      111.81     11.51 o 
   0  10   6      295.72      280.54     18.38 o 
   1  10   6      348.74      372.01     16.91 o 
   2  10   6      188.76      234.72     17.79 o 
   3  10   6      291.29      281.01     24.70 o 
   4  10   6        2.22       -2.45     18.52 o 
   5  10   6        3.57       25.30     20.23 o 
   6  10   6        3.36      -31.10     26.19 o 
   7  10   6        6.23       35.57     23.70 o 
  -9  11   6        7.46      -11.46     18.86 o 
  -8  11   6       74.09       88.96     20.03 o 
  -7  11   6       32.97       86.72     19.07 o 
  -6  11   6       74.29       87.16     19.07 o 
  -5  11   6       38.27       32.23     17.18 o 
  -4  11   6       45.49       30.32     11.99 o 
  -3  11   6       38.69       48.50     12.21 o 
  -2  11   6       71.90       61.65     11.66 o 
  -1  11   6        1.01        1.23      8.85 o 
   0  11   6        2.63       -9.73     11.12 o 
   1  11   6       62.02       98.86     15.71 o 
   2  11   6      140.44      144.73     16.84 o 
   3  11   6        5.38      -18.06     17.91 o 
   4  11   6        0.66      -10.32     19.07 o 
   5  11   6        2.97        4.91     19.67 o 
   6  11   6       67.58      104.43     25.15 o 
  -7  12   6        5.37       13.94     17.69 o 
  -6  12   6        3.22       15.35     33.55 o 
  -5  12   6        0.81       -7.15     15.59 o 
  -4  12   6       10.90       27.74     12.89 o 
  -3  12   6        0.56       11.28     12.21 o 
  -2  12   6       15.31       26.97     12.52 o 
  -1  12   6        4.94       -8.44      9.75 o 
   0  12   6       21.84        8.15      9.73 o 
   1  12   6       11.08       22.29     14.11 o 
   2  12   6        4.72        1.97     13.28 o 
   3  12   6       62.14       52.99     21.20 o 
   4  12   6        1.92        4.22     21.90 o 
   5  12   6        5.94       18.00     20.83 o 
  -6  13   6       63.16       68.09     19.07 o 
  -5  13   6        4.66       14.20     39.28 o 
  -4  13   6        6.68       19.64     18.00 o 
  -3  13   6       19.14       19.99     11.95 o 
  -2  13   6        1.94        1.54     10.53 o 
  -1  13   6        0.72        4.42     11.41 o 
   0  13   6       35.28        6.84     10.67 o 
   1  13   6        1.01       -2.35     13.45 o 
   2  13   6        0.18       12.52     14.44 o 
   3  13   6        3.65       -8.18     22.09 o 
   4  13   6        8.24       -3.67     21.39 o 
  -3  14   6       20.72       32.03     15.84 o 
  -2  14   6       33.86       48.01     12.03 o 
  -1  14   6        8.69        2.86     11.00 o 
   0  14   6       12.39       18.82     11.46 o 
   1  14   6        3.20      -21.88     14.58 o 
 -12   1   7       74.18       71.47     43.37 o 
 -11   1   7       45.66       40.98     15.68 o 
 -10   1   7        1.04        0.90     21.28 o 
  -9   1   7       35.03       68.74     19.67 o 
  -8   1   7      414.77      516.59     30.02 o 
  -7   1   7      828.61      788.88     33.56 o 
  -6   1   7        7.61      -15.92     12.57 o 
  -5   1   7        9.75        5.96     14.73 o 
  -4   1   7        5.20        4.91     12.73 o 
  -3   1   7        7.55       20.26      9.35 o 
  -2   1   7      102.64      112.24     11.63 o 
  -1   1   7      539.28      542.13     14.59 o 
   0   1   7       89.45       84.52      8.39 o 
   1   1   7      386.64      403.26     19.44 o 
   2   1   7      151.69      168.55     21.60 o 
   3   1   7       33.29       27.34     12.46 o 
   4   1   7        3.95       11.88     11.86 o 
   5   1   7        9.42       12.29     12.92 o 
   6   1   7       23.99       39.83     14.17 o 
   7   1   7        3.54        1.48     13.84 o 
   8   1   7        2.83      -20.13     23.42 o 
   9   1   7      354.45      270.77     19.54 o 
  10   1   7        0.01        4.53     16.03 o 
 -12   2   7      122.61      138.50     58.92 o 
 -11   2   7      576.34      603.11     33.56 o 
 -10   2   7     1410.06     1280.33     43.98 o 
  -9   2   7      642.50      661.32     32.97 o 
  -8   2   7      170.67      163.95     20.23 o 
  -7   2   7      342.19      267.62     18.85 o 
  -6   2   7        3.59       -4.77     12.70 o 
  -5   2   7     1290.18     1334.12     72.58 o 
  -4   2   7     2337.43     2292.90    108.84 o 
  -3   2   7     1217.28     1228.83     29.77 o 
  -2   2   7      256.28      282.83     15.41 o 
  -1   2   7      368.93      388.72     15.82 o 
   0   2   7        1.89        0.82      7.23 o 
   1   2   7        0.96        3.27     12.73 o 
   2   2   7      210.05      175.29     24.55 o 
   3   2   7       89.74       86.23     17.24 o 
   4   2   7      125.89      132.15     19.07 o 
   5   2   7       64.51       60.96     18.82 o 
   6   2   7       47.74       41.73     17.36 o 
   7   2   7       25.84       47.12     19.07 o 
   8   2   7       22.70       16.23     20.23 o 
   9   2   7       93.85       71.81     23.06 o 
  10   2   7        1.58       -1.55     34.37 o 
 -12   3   7      253.70      255.86     27.70 o 
 -11   3   7      109.41       98.56     21.28 o 
 -10   3   7       25.94       71.96     32.73 o 
  -9   3   7       25.32       22.69     16.75 o 
  -8   3   7      189.54      247.06     23.70 o 
  -7   3   7     1574.07     1486.61     53.19 o 
  -6   3   7      916.82      921.76     35.17 o 
  -5   3   7       21.13       13.55     14.16 o 
  -4   3   7     1163.91     1253.77     38.14 o 
  -3   3   7      162.30      153.87     15.82 o 
  -2   3   7      329.68      285.63     18.72 o 
  -1   3   7      641.55      556.54     24.80 o 
   0   3   7      175.94      180.38     11.31 o 
   1   3   7       74.43       73.38     37.64 o 
   2   3   7      188.90      202.16     19.67 o 
   3   3   7       82.90       95.41     18.82 o 
   4   3   7        0.28        2.39     14.91 o 
   5   3   7       10.72       -4.63     16.75 o 
   6   3   7       36.78       59.74     19.67 o 
   7   3   7        7.69       13.09     27.82 o 
   8   3   7        0.47       17.30     20.23 o 
   9   3   7        0.53      -22.09     20.83 o 
 -12   4   7        0.64       -0.29     19.57 o 
 -11   4   7      157.76      102.41     31.10 o 
 -10   4   7       83.66       92.15     20.83 o 
  -9   4   7      484.20      466.43     29.49 o 
  -8   4   7       30.05       31.91     17.36 o 
  -7   4   7       37.24       40.97     17.91 o 
  -6   4   7        0.65       -9.00     13.89 o 
  -5   4   7       54.50       51.73     15.04 o 
  -4   4   7     1770.33     1569.60    180.03 o 
  -3   4   7       42.11       50.01     10.68 o 
  -2   4   7       11.27        4.91      9.73 o 
  -1   4   7      301.37      318.63     14.32 o 
   0   4   7       90.47      120.46     10.13 o 
   1   4   7      313.46      264.40     37.64 o 
   2   4   7      244.44      257.45     25.37 o 
   3   4   7      191.45      206.79     49.92 o 
   4   4   7       98.98      105.53     20.23 o 
   5   4   7       12.57      -10.64     17.36 o 
   6   4   7        7.79       -5.17     17.91 o 
   7   4   7        0.16        2.45     19.67 o 
   8   4   7        0.16       -3.37     20.03 o 
   9   4   7       26.02       26.88     21.90 o 
 -11   5   7        0.93        9.82     19.67 o 
 -10   5   7        0.53       -3.96     17.91 o 
  -9   5   7      101.12      154.40     23.06 o 
  -8   5   7       34.22       85.69     19.57 o 
  -7   5   7      181.00      171.95     22.54 o 
  -6   5   7       45.37       71.28     27.00 o 
  -5   5   7        0.17        9.69     17.18 o 
  -4   5   7        2.27       33.71     14.16 o 
  -3   5   7       65.65       39.99     10.92 o 
  -2   5   7       55.46       84.91     11.19 o 
  -1   5   7       73.31       91.19     10.40 o 
   0   5   7       23.77       28.97      8.72 o 
   1   5   7      118.48      109.86     16.75 o 
   2   5   7       22.34       19.13     16.75 o 
   3   5   7       23.29        8.18     23.73 o 
   4   5   7       16.28        8.98     17.91 o 
   5   5   7       15.41       35.06     19.07 o 
   6   5   7        2.48      -19.08     18.41 o 
   7   5   7        9.04       14.69     21.39 o 
   8   5   7       21.79       28.08     21.90 o 
   9   5   7        1.73      -12.64     23.06 o 
 -11   6   7       69.12       40.83     21.63 o 
 -10   6   7      139.25      167.90     48.28 o 
  -9   6   7      198.72      280.62     35.19 o 
  -8   6   7       60.66       42.55     18.52 o 
  -7   6   7       29.71       45.26     16.75 o 
  -6   6   7        2.42       12.43     15.59 o 
  -5   6   7      306.50      320.23     23.06 o 
  -4   6   7      402.18      432.88     33.55 o 
  -3   6   7       70.07       89.08     11.99 o 
  -2   6   7      368.34      430.80     18.77 o 
  -1   6   7       67.35       66.22     10.62 o 
   0   6   7        0.08      -10.18     10.52 o 
   1   6   7       39.78       31.64     29.46 o 
   2   6   7       70.22       47.97     16.75 o 
   3   6   7        0.81       -2.65     18.00 o 
   4   6   7       74.45       59.15     20.23 o 
   5   6   7       49.94       53.46     20.73 o 
   6   6   7        3.19       -9.05     19.57 o 
   7   6   7       46.55       33.55     23.15 o 
   8   6   7        0.17       -2.50     21.90 o 
 -11   7   7       18.14        7.74     21.39 o 
 -10   7   7        9.88        5.73     18.41 o 
  -9   7   7       72.43       34.37     19.67 o 
  -8   7   7      428.88      379.08     27.70 o 
  -7   7   7      247.73      248.90     31.91 o 
  -6   7   7      210.17      238.55     66.28 o 
  -5   7   7      118.77      147.60     19.57 o 
  -4   7   7       19.21       22.03     14.91 o 
  -3   7   7        0.46       -6.12     10.05 o 
  -2   7   7       11.02       -1.07      9.86 o 
  -1   7   7      767.96      747.46     20.90 o 
   0   7   7        3.53       12.00     11.08 o 
   1   7   7      270.41      270.89     23.15 o 
   2   7   7      213.19      221.00     21.99 o 
   3   7   7        0.31      -15.55     16.20 o 
   4   7   7      128.59      129.10     23.15 o 
   5   7   7       31.51       32.73     19.67 o 
   6   7   7       10.51        8.57     21.28 o 
   7   7   7       15.22       26.70     21.90 o 
   8   7   7        1.06      -16.37     21.90 o 
 -10   8   7      128.32      134.09     25.15 o 
  -9   8   7      336.56      446.51     32.34 o 
  -8   8   7       32.13       47.26     19.07 o 
  -7   8   7        5.63      -16.37     16.20 o 
  -6   8   7       43.36       38.68     16.90 o 
  -5   8   7      275.79      283.15     23.20 o 
  -4   8   7      749.66      797.66     35.19 o 
  -3   8   7       63.64       55.53     12.09 o 
  -2   8   7        4.13       -0.57     10.63 o 
  -1   8   7      520.80      548.97     22.17 o 
   0   8   7       43.31       33.37     13.78 o 
   1   8   7      159.43      156.45     21.39 o 
   2   8   7       56.29       58.36     20.23 o 
   3   8   7       49.78       76.29     20.73 o 
   4   8   7      124.99      132.85     27.82 o 
   5   8   7       64.98       78.60     23.06 o 
   6   8   7        4.56       14.77     22.54 o 
   7   8   7        1.01        7.18     22.54 o 
  -9   9   7        0.26      -13.91     19.67 o 
  -8   9   7       19.58       21.28     18.52 o 
  -7   9   7       58.56       50.43     18.41 o 
  -6   9   7       97.88      116.04     20.03 o 
  -5   9   7       30.73       35.72     31.91 o 
  -4   9   7      237.06      238.61     36.01 o 
  -3   9   7        9.64       -0.30     11.26 o 
  -2   9   7       10.71       -1.54     10.63 o 
  -1   9   7        5.95        1.08     10.27 o 
   0   9   7       38.30       27.51     13.16 o 
   1   9   7       21.71        6.96     16.08 o 
   2   9   7       18.01        9.13     17.69 o 
   3   9   7       35.97       23.47     20.23 o 
   4   9   7       26.90       40.78     21.20 o 
   5   9   7       12.46       13.35     21.90 o 
   6   9   7        2.24        8.35     23.06 o 
   7   9   7       14.97        4.57     24.86 o 
  -8  10   7       22.68       13.59     19.07 o 
  -7  10   7       20.55       29.16     18.86 o 
  -6  10   7       42.09       56.79     21.28 o 
  -5  10   7        1.10       -9.88     23.73 o 
  -4  10   7        6.63        3.67     14.43 o 
  -3  10   7      141.25      146.97     33.48 o 
  -2  10   7       10.83       14.31     11.05 o 
  -1  10   7       88.09       96.21     12.42 o 
   0  10   7        2.79        5.25     13.84 o 
   1  10   7        0.02        9.51     18.09 o 
   2  10   7        9.35      -15.79     17.69 o 
   3  10   7        0.97       10.53     21.39 o 
   4  10   7       16.61       -9.77     20.23 o 
   5  10   7       45.35       11.46     23.15 o 
   6  10   7        0.34       -1.55     29.46 o 
  -7  11   7      130.89      153.84     22.54 o 
  -6  11   7       89.24       33.14     19.64 o 
  -5  11   7       10.01       23.08     17.18 o 
  -4  11   7        4.85        0.82     16.20 o 
  -3  11   7       11.21        8.21     12.28 o 
  -2  11   7       21.19       25.95     13.70 o 
  -1  11   7       14.01        3.11     12.07 o 
   0  11   7       24.04        9.67     15.85 o 
   1  11   7       10.75       19.55     27.00 o 
   2  11   7        0.96       20.46     20.83 o 
   3  11   7       31.68       36.35     27.82 o 
   4  11   7        6.18       -6.55     20.23 o 
  -5  12   7        2.26       34.37     19.07 o 
  -4  12   7       51.20       32.11     16.51 o 
  -3  12   7       23.88       29.57     12.42 o 
  -2  12   7       11.49       -1.38     12.05 o 
  -1  12   7       22.71        8.13     12.18 o 
   0  12   7        0.69        4.00     15.84 o 
   1  12   7       15.24       34.80     21.90 o 
   2  12   7       81.30       67.34     24.22 o 
   3  12   7        3.92       -0.92     22.54 o 
 -11   0   8      237.41      350.24     42.55 o 
 -10   0   8      419.05      481.17     45.83 o 
  -9   0   8      856.38      896.88     57.28 o 
  -8   0   8      585.99      636.66     49.10 o 
  -7   0   8      480.25      556.46     45.83 o 
  -6   0   8      647.22      761.04     50.74 o 
  -5   0   8       60.92       65.47     22.91 o 
  -4   0   8      168.31      184.94     27.82 o 
  -3   0   8     1349.70     1243.80     36.82 o 
  -2   0   8      963.77      906.91     40.17 o 
  -1   0   8      483.72      474.20     41.56 o 
   0   0   8      180.14      187.28     19.57 o 
   1   0   8        7.29      -10.23     17.18 o 
   2   0   8       86.05       63.14     17.69 o 
   3   0   8      127.24       97.85     21.28 o 
   4   0   8        1.00       -1.75     16.51 o 
   5   0   8        9.41       41.43     18.41 o 
   6   0   8       90.78      100.94     20.73 o 
   7   0   8        7.82       -0.36     18.41 o 
   8   0   8      158.98      157.43     26.02 o 
 -11   1   8       96.06       91.46     23.15 o 
 -10   1   8      201.07      184.36     24.94 o 
  -9   1   8      148.94       99.74     22.54 o 
  -8   1   8      132.97      147.30     23.06 o 
  -7   1   8      119.73      128.57     21.90 o 
  -6   1   8      179.03      154.12     20.83 o 
  -5   1   8      287.96      247.98     21.99 o 
  -4   1   8      103.07      114.45     18.52 o 
  -3   1   8       50.08       54.03     11.88 o 
  -2   1   8       41.44       49.73      8.92 o 
  -1   1   8        7.50       29.93      9.56 o 
   0   1   8      122.32      136.20     17.91 o 
   1   1   8      221.67      209.34     31.10 o 
   2   1   8       23.07       17.22     15.59 o 
   3   1   8      123.61       95.44     29.46 o 
   4   1   8        0.38       16.37     17.24 o 
   5   1   8        0.64       -2.07     17.24 o 
   6   1   8        0.33      -22.02     17.91 o 
   7   1   8        3.13        7.88     15.73 o 
   8   1   8        0.31      -12.22     16.56 o 
 -11   2   8       73.89       67.23     22.37 o 
 -10   2   8      115.54      135.94     23.70 o 
  -9   2   8        8.28       -7.92     17.91 o 
  -8   2   8      100.50       85.13     32.73 o 
  -7   2   8       14.94       30.28     17.36 o 
  -6   2   8      202.33      188.45     21.39 o 
  -5   2   8      183.01      170.82     21.39 o 
  -4   2   8       47.77       61.12     16.75 o 
  -3   2   8        1.44        0.82     14.47 o 
  -2   2   8        1.81        0.52      9.69 o 
  -1   2   8        4.88       -3.58     10.59 o 
   0   2   8       38.31       22.09     16.20 o 
   1   2   8        1.80        8.71     14.43 o 
   2   2   8       19.89       27.00     16.20 o 
   3   2   8       15.03       17.10     16.75 o 
   4   2   8       86.17       77.98     19.57 o 
   5   2   8        3.26       -4.91     19.64 o 
   6   2   8        0.18      -27.00     18.82 o 
   7   2   8        6.70       11.46     36.01 o 
   8   2   8        1.93       -6.18     20.45 o 
 -11   3   8       50.34       35.82     20.45 o 
 -10   3   8       80.93       63.12     21.39 o 
  -9   3   8       41.42       43.16     20.23 o 
  -8   3   8        0.71        2.45     18.82 o 
  -7   3   8       13.89       31.44     19.07 o 
  -6   3   8      121.08      119.21     20.23 o 
  -5   3   8      181.38      201.32     21.99 o 
  -4   3   8      252.76      233.47     59.74 o 
  -3   3   8        6.12        2.82     14.43 o 
  -2   3   8      132.33      155.43     13.02 o 
  -1   3   8       19.26       10.04     11.94 o 
   0   3   8       67.34       41.21     16.08 o 
   1   3   8       50.24       43.37     17.36 o 
   2   3   8       52.02       72.91     18.52 o 
   3   3   8       19.88       49.41     18.41 o 
   4   3   8        6.36      -18.69     17.91 o 
   5   3   8        4.85       12.27     18.52 o 
   6   3   8       15.98        0.45     19.07 o 
   7   3   8        0.32        2.86     22.09 o 
   8   3   8        0.36      -18.05     21.20 o 
 -10   4   8      103.16      124.53     23.70 o 
  -9   4   8      582.12      628.12     36.33 o 
  -8   4   8      327.18      376.24     29.36 o 
  -7   4   8       94.96      135.69     53.19 o 
  -6   4   8      113.00      127.14     22.09 o 
  -5   4   8       64.18       73.55     19.64 o 
  -4   4   8       43.16       25.08     18.82 o 
  -3   4   8      274.45      307.48     46.64 o 
  -2   4   8     1218.38     1249.52     26.76 o 
  -1   4   8       13.77       24.32     12.83 o 
   0   4   8       30.02       31.91     16.20 o 
   1   4   8      149.45      171.45     22.54 o 
   2   4   8        3.14      -23.34     15.59 o 
   3   4   8       87.49       61.79     20.46 o 
   4   4   8       24.71       18.82     19.67 o 
   5   4   8       21.96       15.79     23.73 o 
   6   4   8        8.10      -11.18     20.23 o 
   7   4   8        5.54       -7.36     21.99 o 
   8   4   8        2.36       -6.55     32.73 o 
 -10   5   8       19.68       16.94     19.57 o 
  -9   5   8        1.73      -27.52     21.28 o 
  -8   5   8        0.79       -1.42     17.24 o 
  -7   5   8      187.43      195.30     23.70 o 
  -6   5   8      569.91      564.05     31.81 o 
  -5   5   8      362.37      325.85     36.82 o 
  -4   5   8        6.34        2.14     14.91 o 
  -3   5   8      278.49      322.42     23.20 o 
  -2   5   8       10.54       20.69     10.40 o 
  -1   5   8      106.26      141.21     16.01 o 
   0   5   8      198.23      218.61     27.00 o 
   1   5   8      107.49      122.10     26.19 o 
   2   5   8       11.49       46.52     19.07 o 
   3   5   8        7.43        1.54     29.46 o 
   4   5   8      242.46      241.76     26.02 o 
   5   5   8        5.36      -13.47     20.23 o 
   6   5   8        0.81       -2.45     21.99 o 
   7   5   8        2.38      -26.19     20.73 o 
 -10   6   8      148.20      165.37     25.46 o 
  -9   6   8      357.53      376.72     71.19 o 
  -8   6   8      151.36      162.21     27.00 o 
  -7   6   8       77.66       91.45     20.03 o 
  -6   6   8      130.11      122.14     20.45 o 
  -5   6   8        0.64      -16.74     14.91 o 
  -4   6   8       12.94      -18.94     15.71 o 
  -3   6   8      465.28      439.60     25.94 o 
  -2   6   8      197.20      219.65     14.76 o 
  -1   6   8       48.83       42.80     15.87 o 
   0   6   8        4.99      -23.39     15.59 o 
   1   6   8        1.17       -5.56     17.24 o 
   2   6   8       25.98       31.49     19.07 o 
   3   6   8       62.43       50.19     20.73 o 
   4   6   8      169.38      143.36     24.86 o 
   5   6   8        3.68       18.40     21.39 o 
   6   6   8        2.88      -31.80     21.20 o 
   7   6   8       86.38       99.27     25.46 o 
  -9   7   8       53.62       54.83     21.99 o 
  -8   7   8      107.71      127.03     23.06 o 
  -7   7   8        5.44       -4.58     17.24 o 
  -6   7   8       29.09       17.79     18.82 o 
  -5   7   8       36.00       59.07     18.86 o 
  -4   7   8        1.54       -6.14     17.18 o 
  -3   7   8      110.21      120.78     18.86 o 
  -2   7   8        1.66       -1.57     10.66 o 
  -1   7   8       92.40      125.28     17.21 o 
   0   7   8        2.00        1.02     18.41 o 
   1   7   8      105.40      101.96     57.28 o 
   2   7   8       99.25       48.92     20.73 o 
   3   7   8        4.22       -4.43     19.57 o 
   4   7   8       54.66       69.07     29.46 o 
   5   7   8        0.52       -9.00     23.15 o 
   6   7   8        2.84        6.00     24.22 o 
  -8   8   8       82.29      176.90     25.38 o 
  -7   8   8       13.83       18.60     19.64 o 
  -6   8   8        3.71       -1.21     17.91 o 
  -5   8   8        0.51       19.53     16.90 o 
  -4   8   8       65.27       72.57     18.09 o 
  -3   8   8       80.73      115.00     38.46 o 
  -2   8   8        2.66        3.17     11.36 o 
  -1   8   8      175.12      174.18     18.59 o 
   0   8   8        2.70        1.64     18.09 o 
   1   8   8       41.79       25.37     19.67 o 
   2   8   8       13.33       19.64     36.01 o 
   3   8   8       22.99       13.23     21.39 o 
   4   8   8       16.05       27.74     23.06 o 
   5   8   8        5.18      -32.08     21.39 o 
  -7   9   8      138.15      146.76     26.19 o 
  -6   9   8       33.11       56.82     24.55 o 
  -5   9   8       88.87       80.81     20.03 o 
  -4   9   8       88.27      101.86     20.45 o 
  -3   9   8       33.08        2.19     14.20 o 
  -2   9   8        0.40        8.43     11.81 o 
  -1   9   8       11.02        7.78     14.56 o 
   0   9   8        2.05        8.90     18.09 o 
   1   9   8       42.88       50.87     28.64 o 
   2   9   8       11.12       -0.18     20.45 o 
   3   9   8       12.11      -20.15     20.23 o 
   4   9   8        0.23       -1.68     23.70 o 
  -6  10   8        8.31       17.18     18.52 o 
  -5  10   8        6.54       41.46     19.07 o 
  -4  10   8        7.51       18.87     17.56 o 
  -3  10   8        5.80      -16.31     14.20 o 
  -2  10   8      129.13      135.51     19.37 o 
  -1  10   8        2.69       -6.02     21.48 o 
   0  10   8       80.40       94.17     55.65 o 
   1  10   8        1.62        0.09     21.63 o 
   2  10   8       24.39       17.92     23.06 o 
   3  10   8       76.90       63.30     24.86 o 
  -3  11   8        6.11       15.16     16.49 o 
  -2  11   8        2.35      -11.76     16.52 o 
  -1  11   8        0.12       -4.45     16.26 o 
   0  11   8       26.02       51.87     22.37 o 
  -9   1   9       99.19      105.26     24.30 o 
  -8   1   9       29.07       31.64     17.01 o 
  -7   1   9        0.11        6.15     16.88 o 
  -6   1   9        8.60      -11.08     13.52 o 
  -5   1   9      164.70      191.70     18.77 o 
  -4   1   9        2.88       19.41     13.16 o 
  -3   1   9        2.61       -7.07     12.58 o 
  -2   1   9       27.07       12.20     13.52 o 
  -1   1   9       11.97      -10.64     16.20 o 
   0   1   9       27.41       25.82     17.91 o 
   1   1   9       15.66       32.73     18.52 o 
   2   1   9       12.83        8.38     20.46 o 
   3   1   9       44.30       20.57     20.03 o 
   4   1   9       11.47       24.55     24.55 o 
   5   1   9       10.83       23.63     22.54 o 
   6   1   9        5.70        1.33     21.39 o 
  -9   2   9      109.67      170.53     26.02 o 
  -8   2   9      456.71      496.55     64.65 o 
  -7   2   9      339.05      372.19     29.49 o 
  -6   2   9      212.48      243.01     45.01 o 
  -5   2   9      161.70      197.50     24.30 o 
  -4   2   9       17.14       40.69     16.75 o 
  -3   2   9       11.16       -1.79     12.21 o 
  -2   2   9      287.94      278.73     27.00 o 
  -1   2   9      552.79      513.86     29.49 o 
   0   2   9       38.32       45.08     19.07 o 
   1   2   9       19.30       40.77     19.07 o 
   2   2   9        9.41        5.60     17.91 o 
   3   2   9       39.80       30.72     20.23 o 
   4   2   9        3.39       -4.71     20.46 o 
   5   2   9        2.82       -2.57     41.73 o 
   6   2   9        2.91      -20.26     21.39 o 
  -9   3   9      254.42      285.39     35.19 o 
  -8   3   9       12.87       -0.19     19.57 o 
  -7   3   9       14.68       20.15     18.41 o 
  -6   3   9       13.00       12.27     18.82 o 
  -5   3   9      274.37      301.50     26.62 o 
  -4   3   9      467.82      419.13     35.19 o 
  -3   3   9       18.68       18.40     13.45 o 
  -2   3   9      284.18      304.50     43.37 o 
  -1   3   9       80.63       63.43     19.07 o 
   0   3   9        9.36        8.59     45.83 o 
   1   3   9       18.38       20.88     19.07 o 
   2   3   9       47.30       37.08     20.23 o 
   3   3   9        1.12        5.61     20.23 o 
   4   3   9        3.65       -2.45     20.83 o 
   5   3   9       22.41       10.53     21.39 o 
   6   3   9        7.54       -2.45     23.15 o 
  -8   4   9       19.77       29.05     22.09 o 
  -7   4   9      376.10      365.33     58.10 o 
  -6   4   9       14.04       32.44     19.57 o 
  -5   4   9        4.23       -7.48     16.08 o 
  -4   4   9       26.00       29.12     16.51 o 
  -3   4   9      156.96      137.14     16.80 o 
  -2   4   9      406.41      346.13     26.02 o 
  -1   4   9       11.39       18.00     19.64 o 
   0   4   9        4.65        5.73     18.52 o 
   1   4   9       67.44       75.40     30.28 o 
   2   4   9       10.83       -4.71     20.46 o 
   3   4   9       16.06       28.25     21.90 o 
   4   4   9       19.28       14.73     31.10 o 
   5   4   9       37.37       24.55     24.30 o 
  -8   5   9        2.02        8.91     22.91 o 
  -7   5   9       68.70       43.93     21.90 o 
  -6   5   9       18.20       22.02     27.82 o 
  -5   5   9       70.57       68.69     24.55 o 
  -4   5   9        8.70       13.20     16.90 o 
  -3   5   9        2.93        6.95     14.75 o 
  -2   5   9        5.38       -4.91     17.36 o 
  -1   5   9        6.49       15.10     17.69 o 
   0   5   9       31.64       13.09     19.67 o 
   1   5   9       45.24       45.55     20.23 o 
   2   5   9        8.55       -5.31     19.07 o 
   3   5   9       23.65       36.23     21.20 o 
   4   5   9        4.57       -2.74     21.39 o 
   5   5   9        0.52      -32.28     40.10 o 
  -7   6   9      133.10      194.11     25.87 o 
  -6   6   9      105.25       97.91     21.63 o 
  -5   6   9       40.87       33.79     19.57 o 
  -4   6   9        0.78       16.53     17.18 o 
  -3   6   9       10.41       16.38     14.20 o 
  -2   6   9       34.49       35.68     20.23 o 
  -1   6   9       39.16       25.44     24.55 o 
   0   6   9       93.88      138.15     34.37 o 
   1   6   9        8.83       13.91     20.83 o 
   2   6   9        0.07        2.08     21.39 o 
   3   6   9        0.26       11.72     21.39 o 
   4   6   9        6.17       -5.73     23.15 o 
  -6   7   9       20.32       27.07     20.23 o 
  -5   7   9       12.69      -15.96     32.73 o 
  -4   7   9      129.83      168.41     22.70 o 
  -3   7   9       37.03       31.66     20.23 o 
  -2   7   9        0.77       -4.46     18.86 o 
  -1   7   9        8.72      -10.01     19.57 o 
   0   7   9       95.06       90.62     39.28 o 
   1   7   9       78.74       33.84     23.06 o 
   2   7   9        7.84        9.24     21.39 o 
   3   7   9       30.52       34.60     24.22 o 
  -5   8   9       10.65        2.45     18.09 o 
  -4   8   9       45.08       27.73     18.77 o 
  -3   8   9        1.55       17.96     21.39 o 
  -2   8   9       84.32       86.74     34.37 o 
  -1   8   9       22.03        8.04     20.03 o 
   0   8   9        0.57       16.28     21.63 o 
   1   8   9       83.17       70.95     27.00 o 
   2   8   9       17.37       15.51     21.90 o 
  -3   9   9       15.23        4.91     21.99 o 
  -2   9   9       35.81       63.83     37.64 o 
  -1   9   9        2.38      -24.93     19.57 o 
  -6   0  10      121.90       96.56     32.73 o 
  -5   0  10      239.10      209.49     34.37 o 
  -4   0  10      226.38      211.13     34.37 o 
  -1   0  10       94.75       93.29     31.10 o 
   0   0  10      196.84      181.67     34.37 o 
   1   0  10      169.00      132.57     34.37 o 
   2   0  10        7.19      -19.64     29.46 o 
   3   0  10        6.20      -44.19     29.46 o 
  -6   1  10       12.57       11.78     20.03 o 
  -5   1  10        0.22       -6.94     19.07 o 
  -4   1  10        0.73       -8.18     24.55 o 
  -1   1  10        4.27      -11.46     18.52 o 
   0   1  10        1.21       29.87     20.73 o 
   1   1  10       37.32       59.74     23.15 o 
   2   1  10        2.98       26.36     21.90 o 
   3   1  10       15.04       -0.09     21.90 o 
  -6   2  10       21.85      -14.73     20.23 o 
  -5   2  10        1.92      -12.53     30.28 o 
  -4   2  10       50.97       41.16     19.07 o 
  -3   2  10       68.71      104.75     31.10 o 
  -2   2  10        0.72       -6.55     26.19 o 
  -1   2  10       22.95       -4.91     26.19 o 
   0   2  10        1.10       31.10     29.46 o 
   1   2  10        0.24       29.46     31.10 o 
   2   2  10        0.58        0.00     31.10 o 
   3   2  10        1.84       -3.27     29.46 o 
  -6   3  10        2.20       24.02     21.39 o 
  -5   3  10       27.71       48.63     20.23 o 
  -4   3  10       38.99       42.04     44.19 o 
  -3   3  10       15.14        1.64     27.82 o 
  -2   3  10       73.23       67.10     29.46 o 
  -1   3  10        1.64       -7.36     19.67 o 
   0   3  10       47.71       45.83     21.99 o 
   1   3  10        5.24       23.73     20.83 o 
   2   3  10        0.23        6.90     21.39 o 
  -5   4  10       78.95      105.85     22.80 o 
  -4   4  10       71.88       49.92     25.37 o 
  -3   4  10        6.74      -16.37     26.19 o 
  -2   4  10        1.18       16.37     27.82 o 
  -1   4  10        3.93       -2.34     24.55 o 
   0   4  10      224.06      184.54     26.02 o 
   1   4  10        7.41       -1.85     22.54 o 
  -4   5  10       14.41       24.46     20.03 o 
  -3   5  10       40.41       21.28     29.46 o 
  -2   5  10        4.92       -6.55     29.46 o 
  -1   5  10       41.21       19.04     21.90 o 
   0   5  10       15.84       43.27     22.54 o 
                                                 
